# Supplementary material for: Anthropogenic Hybridization Contributes to the Naturalization of Introduced Domestic Mallards (Anas platyrhynchos) at the Expense of Native New Zealand Gray Ducks (A. s. superciliosa)
Source: Ecol Evol. 2025 Jun 7;15(6):e71536. doi: 10.1002/ece3.71536 (PMC12144591; doi:10.1002/ece3.71536)
Supplement: Supplementary file 1 — Table S1. Individual sample and locale information. [file ECE3-15-e71536-s002.xlsx]

## Sheet: TableS1
Table S1. Sample information on “population,” sex (M = male; F = female), age (A = Adult; I = Immature; HY = Hatch Year; AHY = After Hatch Year; Unk = Unknown), location, and collection date. Population assignment probabilities to the NZ grey duck genetic cluster based on genetic assignment probabilities (ADMIXTURE) and respective population assignments are also provided. Accession numbers for mi…
ID	Alt.ID	Scientific_Name	Common_Name	Sex	Age	Country	Island	Locality	Latitude	Longitude	Date	GRDU Ancestry	Nuclear Assignment	Genbank NCBI mtDNA Accession Num.	Genbank ddRAD Raw Read SRA	Genbank ddRAD Raw Read Accession Num.
152260	152260	Anas platyrhynchos	Mallard	Male	Adult	New Zealand	NORTH	Candy's	-38.5969	177.891	2017-01-22	0.3143	MALL.BACKCROSS_SWARM	PV346190	PRJNA1238238	SAMN47462810
174066	174066	Anas platyrhynchos	Mallard	Male	Adult	New Zealand	NORTH	Candy's	-38.5969	177.891	2017-01-22	0.8867	F3-GRDU	PV346641	PRJNA1238238	SAMN47462811
174070	174070	Anas platyrhynchos	Mallard	Female	Unknown	New Zealand	NORTH	Candy's	-38.5969	177.891	2017-01-22	0.9914	PURE.GRDU	PP746867	PRJNA1106373	SAMN41130399
174077	174077	Anas platyrhynchos	Mallard	Female	Unknown	New Zealand	NORTH	Candy's	-38.5969	177.891	2017-01-22	0.9202	F3-GRDU	PV346219	PRJNA1238238	SAMN47462812
174083	174083	Anas platyrhynchos	Mallard	Male	Unknown	New Zealand	NORTH	Candy's	-38.5969	177.891	2017-01-22	0.9184	F3-GRDU	PV346177	PRJNA1238238	SAMN47462813
174089	174089	Anas platyrhynchos	Mallard	Female	Juvenile	New Zealand	NORTH	Candy's	-38.5969	177.891	2017-01-22	0.973	F4-GRDU	PV346548	PRJNA1238238	SAMN47462814
174091	174091	Anas platyrhynchos	Mallard	Male	Unknown	New Zealand	NORTH	Candy's	-38.5969	177.891	2017-01-22	0.8323	NZGR.BACKCROSS_SWARM	PV346549	PRJNA1238238	SAMN47462815
123506	123506	Anas platyrhynchos	Mallard	Male	Adult	New Zealand	NORTH	Finches	-37.9493	175.242	2017-02-11	0.1252	F3-MALL	PV346220	PRJNA1238238	SAMN47462816
168507	168507	Anas platyrhynchos	Mallard	Male	Juvenile	New Zealand	NORTH	Finches	-37.9493	175.242	2017-02-11	0.057	F4-MALL	PV346221	PRJNA1238238	SAMN47462817
168534	168534	Anas platyrhynchos	Mallard	Male	Adult	New Zealand	NORTH	Finches	-37.9493	175.242	2017-02-11	0.0222	PURE.MALL	OR089208	PRJNA980669	SAMN35641200
168560	168560	Anas platyrhynchos	Mallard	Male	Juvenile	New Zealand	NORTH	Finches	-37.9493	175.242	2017-02-11	0.0323	MALL.BACKCROSS_SWARM	PV346550	PRJNA1238238	SAMN47462818
168605	168605	Anas platyrhynchos	Mallard	Male	Adult	New Zealand	NORTH	Finches	-37.9493	175.242	2017-02-11	0.1043	MALL.BACKCROSS_SWARM	PV346223	PRJNA1238238	SAMN47462819
168629	168629	Anas platyrhynchos	Mallard	Male	Juvenile	New Zealand	NORTH	Finches	-37.9493	175.242	2017-02-11	0.09	MALL.BACKCROSS_SWARM	PV346224	PRJNA1238238	SAMN47462820
168657	168657	Anas platyrhynchos	Mallard	Male	Juvenile	New Zealand	NORTH	Finches	-37.9493	175.242	2017-02-11	0.0795	MALL.BACKCROSS_SWARM	PV346225	PRJNA1238238	SAMN47462821
168678	168678	Anas platyrhynchos	Mallard	Male	Juvenile	New Zealand	NORTH	Finches	-37.9493	175.242	2017-02-11	0.0877	MALL.BACKCROSS_SWARM	PV346226	PRJNA1238238	SAMN47462822
168718	168718	Anas platyrhynchos	Mallard	Male	Juvenile	New Zealand	NORTH	Finches	-37.9493	175.242	2017-02-11	0.1166	F3-MALL	PV346551	PRJNA1238238	SAMN47462823
168724	168724	Anas platyrhynchos	Mallard	Male	Unknown	New Zealand	NORTH	Finches	-37.9493	175.242	2017-02-11	1	PURE.GRDU	PP746863	PRJNA1106373	SAMN41130395
168753	168753	Anas platyrhynchos	Mallard	Female	Juvenile	New Zealand	NORTH	Finches	-37.9493	175.242	2017-02-11	0.7583	F2-GRDU	PV346658	PRJNA1238238	SAMN47462824
168773	168773	Anas platyrhynchos	Mallard	Female	Unknown	New Zealand	NORTH	Finches	-37.9493	175.242	2017-02-11	0.8394	NZGR.BACKCROSS_SWARM	PV346100	PRJNA1238238	SAMN47462825
168808	168808	Anas platyrhynchos	Mallard	Male	Juvenile	New Zealand	NORTH	Finches	-37.9493	175.242	2017-02-11	0.0426	MALL.BACKCROSS_SWARM	PV346227	PRJNA1238238	SAMN47462826
168856	168856	Anas platyrhynchos	Mallard	Male	Adult	New Zealand	NORTH	Finches	-37.9493	175.242	2017-02-11	0.1047	MALL.BACKCROSS_SWARM	PV346552	PRJNA1238238	SAMN47462827
174096	174096	Anas platyrhynchos	Mallard	Male	Juvenile	New Zealand	NORTH	Grandiek's	-38.6872	177.895	2017-01-22	0.5267	F1	PV346506	PRJNA1238238	SAMN47462828
174098	174098	Anas platyrhynchos	Mallard	Male	Juvenile	New Zealand	NORTH	Grandiek's	-38.6872	177.895	2017-01-22	0.3834	MALL.BACKCROSS_SWARM	PV346191	PRJNA1238238	SAMN47462829
174110	174110	Anas platyrhynchos	Mallard	Female	Unknown	New Zealand	NORTH	Grandiek's	-38.6872	177.895	2017-01-22	0.5424	NZGR.BACKCROSS_SWARM	PV346228	PRJNA1238238	SAMN47462830
174115	174115	Anas platyrhynchos	Mallard	Female	Unknown	New Zealand	NORTH	Grandiek's	-38.6872	177.895	2017-01-22	0.964	F4-GRDU	PV346229	PRJNA1238238	SAMN47462831
174132	174132	Anas platyrhynchos	Mallard	Male	Unknown	New Zealand	NORTH	Grandiek's	-38.6872	177.895	2017-01-22	0.6703	NZGR.BACKCROSS_SWARM	PV346663	PRJNA1238238	SAMN47462832
174138	174138	Anas platyrhynchos	Mallard	Male	Adult	New Zealand	NORTH	Grandiek's	-38.6872	177.895	2017-01-22	0.1163	F3-MALL	PV346192	PRJNA1238238	SAMN47462833
174146	174146	Anas platyrhynchos	Mallard	Male	Adult	New Zealand	NORTH	Grandiek's	-38.6872	177.895	2017-01-22	0.8702	NZGR.BACKCROSS_SWARM	PV346114	PRJNA1238238	SAMN47462834
174153	174153	Anas platyrhynchos	Mallard	Female	Juvenile	New Zealand	NORTH	Grandiek's	-38.6872	177.895	2017-01-22	0.526	F1	PV346553	PRJNA1238238	SAMN47462835
174164	174164	Anas platyrhynchos	Mallard	Female	Juvenile	New Zealand	NORTH	Grandiek's	-38.6872	177.895	2017-01-22	0.476	MALL.BACKCROSS_SWARM	PV346533	PRJNA1238238	SAMN47462836
174171	174171	Anas platyrhynchos	Mallard	Male	Juvenile	New Zealand	NORTH	Grandiek's	-38.6872	177.895	2017-01-22	0.0717	MALL.BACKCROSS_SWARM	PV346512	PRJNA1238238	SAMN47462837
174176	174176	Anas platyrhynchos	Mallard	Female	Juvenile	New Zealand	NORTH	Grandiek's	-38.6872	177.895	2017-01-22	0.9743	F4-GRDU	PP746868	PRJNA1106373	SAMN41130400
174188	174188	Anas platyrhynchos	Mallard	Female	Adult	New Zealand	NORTH	Grandiek's	-38.6872	177.895	2017-01-22	0	PURE.MALL	OR089218	PRJNA980669	SAMN35641210
174199	174199	Anas platyrhynchos	Mallard	Male	Adult	New Zealand	NORTH	Grandiek's	-38.6872	177.895	2017-01-22	0.9941	PURE.GRDU	PP746869	PRJNA1106373	SAMN41130401
174220	174220	Anas platyrhynchos	Mallard	Female	Adult	New Zealand	NORTH	Grandiek's	-38.6872	177.895	2017-01-22	0.0579	F4-MALL	PV346230	PRJNA1238238	SAMN47462838
174245	174245	Anas platyrhynchos	Mallard	Male	Juvenile	New Zealand	NORTH	Grandiek's	-38.6872	177.895	2017-01-22	0.934	F3-GRDU	PV346611	PRJNA1238238	SAMN47462839
174260	174260	Anas platyrhynchos	Mallard	Female	Juvenile	New Zealand	NORTH	Grandiek's	-38.6872	177.895	2017-01-22	0.0267	MALL.BACKCROSS_SWARM	PV346231	PRJNA1238238	SAMN47462840
174265	174265	Anas platyrhynchos	Mallard	Male	Juvenile	New Zealand	NORTH	Grandiek's	-38.6872	177.895	2017-01-22	0.4926	F1	PV346232	PRJNA1238238	SAMN47462841
174279	174279	Anas platyrhynchos	Mallard	Male	Adult	New Zealand	NORTH	Grandiek's	-38.6872	177.895	2017-01-22	0.948	F4-GRDU	PV346598	PRJNA1238238	SAMN47462842
174287	174287	Anas platyrhynchos	Mallard	Male	Adult	New Zealand	NORTH	Grandiek's	-38.6872	177.895	2017-01-22	0.2233	MALL.BACKCROSS_SWARM	PV346171	PRJNA1238238	SAMN47462843
174302	174302	Anas platyrhynchos	Mallard	Female	Juvenile	New Zealand	NORTH	Grandiek's	-38.6872	177.895	2017-01-22	0.3669	MALL.BACKCROSS_SWARM	PV346537	PRJNA1238238	SAMN47462844
174310	174310	Anas platyrhynchos	Mallard	Female	Adult	New Zealand	NORTH	Grandiek's	-38.6872	177.895	2017-01-22	0.0699	MALL.BACKCROSS_SWARM	PV346233	PRJNA1238238	SAMN47462845
150220	150220	Anas platyrhynchos	Mallard	Male	Juvenile	New Zealand	NORTH	Longburn	-40.4	175.53	2017-01-14	0.4538	MALL.BACKCROSS_SWARM	PV346621	PRJNA1238238	SAMN47462846
150258	150258	Anas platyrhynchos	Mallard	Male	Unknown	New Zealand	NORTH	Longburn	-40.4	175.53	2017-01-14	0.7032	NZGR.BACKCROSS_SWARM	PV346234	PRJNA1238238	SAMN47462847
150305	150305	Anas platyrhynchos	Mallard	Female	Juvenile	New Zealand	NORTH	Longburn	-40.4	175.53	2017-01-14	0.0361	MALL.BACKCROSS_SWARM	PV346235	PRJNA1238238	SAMN47462848
150318	150318	Anas platyrhynchos	Mallard	Male	Adult	New Zealand	NORTH	Longburn	-40.4	175.53	2017-01-14	0.006	PURE.MALL	OR089191	PRJNA980669	SAMN35641185
150411	150411	Anas platyrhynchos	Mallard	Female	Juvenile	New Zealand	NORTH	Longburn	-40.4	175.53	2017-01-14	0.4877	F1	PV346555	PRJNA1238238	SAMN47462849
170399	170399	Anas platyrhynchos	Mallard	Female	Juvenile	New Zealand	NORTH	Longburn	-40.4	175.53	2017-01-14	0.068	MALL.BACKCROSS_SWARM	PV346556	PRJNA1238238	SAMN47462850
172012	172012	Anas platyrhynchos	Mallard	Male	Juvenile	New Zealand	NORTH	Longburn	-40.4	175.53	2017-01-14	0.487	F1	PV346237	PRJNA1238238	SAMN47462851
172105	172105	Anas platyrhynchos	Mallard	Male	Juvenile	New Zealand	NORTH	Longburn	-40.4	175.53	2017-01-14	0.0253	MALL.BACKCROSS_SWARM	PV346557	PRJNA1238238	SAMN47462852
172107	172107	Anas platyrhynchos	Mallard	Female	Juvenile	New Zealand	NORTH	Longburn	-40.4	175.53	2017-01-14	0.0182	PURE.MALL	OR089210	PRJNA980669	SAMN35641202
172110	172110	Anas platyrhynchos	Mallard	Female	Juvenile	New Zealand	NORTH	Longburn	-40.4	175.53	2017-01-14	0	PURE.MALL	OR089211	PRJNA980669	SAMN35641203
172133	172133	Anas platyrhynchos	Mallard	Female	Adult	New Zealand	NORTH	Longburn	-40.4	175.53	2017-01-14	0.0383	MALL.BACKCROSS_SWARM	PV346238	PRJNA1238238	SAMN47462853
172135	172135	Anas platyrhynchos	Mallard	Female	Juvenile	New Zealand	NORTH	Longburn	-40.4	175.53	2017-01-14	0.0005	PURE.MALL	OR089212	PRJNA980669	SAMN35641204
172218	172218	Anas platyrhynchos	Mallard	Female	Juvenile	New Zealand	NORTH	Longburn	-40.4	175.53	2017-01-14	0.1244	F3-MALL	PV346240	PRJNA1238238	SAMN47462854
172231	172231	Anas s. superciliosa x Anas platyrhynchos	Grey Duck x Mallard	Female	Juvenile	New Zealand	NORTH	Longburn	-40.4	175.53	2017-01-14	0.0278	MALL.BACKCROSS_SWARM	PV346241	PRJNA1238238	SAMN47462855
172314	172314	Anas s. superciliosa x Anas platyrhynchos	Grey Duck x Mallard	Male	Juvenile	New Zealand	NORTH	Longburn	-40.4	175.53	2017-01-14	0.086	MALL.BACKCROSS_SWARM	PV346242	PRJNA1238238	SAMN47462856
172319	172319	Anas s. superciliosa x Anas platyrhynchos	Grey Duck x Mallard	Male	Juvenile	New Zealand	NORTH	Longburn	-40.4	175.53	2017-01-14	0.0303	MALL.BACKCROSS_SWARM	PV346243	PRJNA1238238	SAMN47462857
172321	172321	Anas s. superciliosa x Anas platyrhynchos	Grey Duck x Mallard	Female	Juvenile	New Zealand	NORTH	Longburn	-40.4	175.53	2017-01-14	0.0404	MALL.BACKCROSS_SWARM	PV346244	PRJNA1238238	SAMN47462858
172325	172325	Anas s. superciliosa x Anas platyrhynchos	Grey Duck x Mallard	Female	Juvenile	New Zealand	NORTH	Longburn	-40.4	175.53	2017-01-14	0.0004	PURE.MALL	OR089213	PRJNA980669	SAMN35641205
172329	172329	Anas s. superciliosa x Anas platyrhynchos	Grey Duck x Mallard	Female	Juvenile	New Zealand	NORTH	Longburn	-40.4	175.53	2017-01-14	0.0732	MALL.BACKCROSS_SWARM	PV346245	PRJNA1238238	SAMN47462859
172332	172332	Anas s. superciliosa x Anas platyrhynchos	Grey Duck x Mallard	Male	Juvenile	New Zealand	NORTH	Longburn	-40.4	175.53	2017-01-14	0.0005	PURE.MALL	OR089214	PRJNA980669	SAMN35641206
172334	172334	Anas s. superciliosa x Anas platyrhynchos	Grey Duck x Mallard	Male	Adult	New Zealand	NORTH	Longburn	-40.4	175.53	2017-01-14	0	PURE.MALL	OR089215	PRJNA980669	SAMN35641207
172336	172336	Anas s. superciliosa x Anas platyrhynchos	Grey Duck x Mallard	Male	Juvenile	New Zealand	NORTH	Longburn	-40.4	175.53	2017-01-14	0.0278	MALL.BACKCROSS_SWARM	PV346248	PRJNA1238238	SAMN47462860
172338	172338	Anas s. superciliosa x Anas platyrhynchos	Grey Duck x Mallard	Male	Juvenile	New Zealand	NORTH	Longburn	-40.4	175.53	2017-01-14	0.0226	PURE.MALL	OR089216	PRJNA980669	SAMN35641208
172340	172340	Anas s. superciliosa x Anas platyrhynchos	Grey Duck x Mallard	Male	Juvenile	New Zealand	NORTH	Longburn	-40.4	175.53	2017-01-14	0.0804	MALL.BACKCROSS_SWARM	PV346250	PRJNA1238238	SAMN47462861
172345	172345	Anas s. superciliosa x Anas platyrhynchos	Grey Duck x Mallard	Female	Juvenile	New Zealand	NORTH	Longburn	-40.4	175.53	2017-01-14	0.0749	MALL.BACKCROSS_SWARM	PV346251	PRJNA1238238	SAMN47462862
172348	172348	Anas s. superciliosa x Anas platyrhynchos	Grey Duck x Mallard	Female	Juvenile	New Zealand	NORTH	Longburn	-40.4	175.53	2017-01-14	0.0519	F4-MALL	PV346252	PRJNA1238238	SAMN47462863
172349	172349	Anas s. superciliosa x Anas platyrhynchos	Grey Duck x Mallard	Male	Juvenile	New Zealand	NORTH	Longburn	-40.4	175.53	2017-01-14	0.0896	MALL.BACKCROSS_SWARM	PV346544	PRJNA1238238	SAMN47462864
172394	172394	Anas s. superciliosa x Anas platyrhynchos	Grey Duck x Mallard	Male	Juvenile	New Zealand	NORTH	Longburn	-40.4	175.53	2017-01-14	0.0306	MALL.BACKCROSS_SWARM	PV346253	PRJNA1238238	SAMN47462865
172396	172396	Anas s. superciliosa x Anas platyrhynchos	Grey Duck x Mallard	Female	Juvenile	New Zealand	NORTH	Longburn	-40.4	175.53	2017-01-14	0.0409	MALL.BACKCROSS_SWARM	PV346559	PRJNA1238238	SAMN47462866
172480	172480	Anas s. superciliosa x Anas platyrhynchos	Grey Duck x Mallard	Male	Juvenile	New Zealand	NORTH	Longburn	-40.4	175.53	2017-01-14	0.001	PURE.MALL	OR089217	PRJNA980669	SAMN35641209
137399	137399	Anas s. superciliosa x Anas platyrhynchos	Grey Duck x Mallard	Female	Unknown	New Zealand	NORTH	Maketu	-37.7662	176.475	2017-01-19	0.1086	MALL.BACKCROSS_SWARM	PV346560	PRJNA1238238	SAMN47462867
146615	146615	Anas s. superciliosa x Anas platyrhynchos	Grey Duck x Mallard	Female	Adult	New Zealand	NORTH	Maketu	-37.7662	176.475	2017-01-19	0.0765	MALL.BACKCROSS_SWARM	PV346618	PRJNA1238238	SAMN47462868
152320	152320	Anas s. superciliosa x Anas platyrhynchos	Grey Duck x Mallard	Male	Adult	New Zealand	NORTH	Maketu	-37.7662	176.475	2017-01-19	0.4518	MALL.BACKCROSS_SWARM	PV346630	PRJNA1238238	SAMN47462869
152822	152822	Anas s. superciliosa x Anas platyrhynchos	Grey Duck x Mallard	Male	Unknown	New Zealand	NORTH	Maketu	-37.7662	176.475	2017-01-19	0.9922	PURE.GRDU	PV346642	PRJNA1238238	SAMN47462870
152833	152833	Anas s. superciliosa x Anas platyrhynchos	Grey Duck x Mallard	Female	Unknown	New Zealand	NORTH	Maketu	-37.7662	176.475	2017-01-19	1	PURE.GRDU	PV346643	PRJNA1238238	SAMN47462871
153405	153405	Anas s. superciliosa x Anas platyrhynchos	Grey Duck x Mallard	Female	Juvenile	New Zealand	NORTH	Maketu	-37.7662	176.475	2017-01-19	0.0907	MALL.BACKCROSS_SWARM	PV346255	PRJNA1238238	SAMN47462872
153471	153471	Anas s. superciliosa x Anas platyrhynchos	Grey Duck x Mallard	Male	Juvenile	New Zealand	NORTH	Maketu	-37.7662	176.475	2017-01-19	0.1276	F3-MALL	PV346507	PRJNA1238238	SAMN47462873
153484	153484	Anas s. superciliosa x Anas platyrhynchos	Grey Duck x Mallard	Male	Unknown	New Zealand	NORTH	Maketu	-37.7662	176.475	2017-01-19	0.3659	MALL.BACKCROSS_SWARM	PV346561	PRJNA1238238	SAMN47462874
153495	153495	Anas s. superciliosa x Anas platyrhynchos	Grey Duck x Mallard	Female	Unknown	New Zealand	NORTH	Maketu	-37.7662	176.475	2017-01-19	0.5301	F1	PV346619	PRJNA1238238	SAMN47462875
153500	153500	Anas s. superciliosa x Anas platyrhynchos	Grey Duck x Mallard	Unknown	Unknown	New Zealand	NORTH	Maketu	-37.7662	176.475	2017-01-19	0.864	NZGR.BACKCROSS_SWARM	Failed to Amplify	PRJNA1238238	SAMN47462876
168074	168074	Anas s. superciliosa x Anas platyrhynchos	Grey Duck x Mallard	Male	Juvenile	New Zealand	NORTH	Opuatia	-37.4495	175.042	2017-01-21	0.4918	F1	PV346612	PRJNA1238238	SAMN47462877
168087	168087	Anas s. superciliosa x Anas platyrhynchos	Grey Duck x Mallard	Male	Adult	New Zealand	NORTH	Opuatia	-37.4495	175.042	2017-01-21	0.0152	PURE.MALL	OR089204	PRJNA980669	SAMN35641196
168088	168088	Anas s. superciliosa x Anas platyrhynchos	Grey Duck x Mallard	Female	Juvenile	New Zealand	NORTH	Opuatia	-37.4495	175.042	2017-01-21	0.9823	PURE.GRDU	PV346636	PRJNA1238238	SAMN47462878
168119	168119	Anas s. superciliosa x Anas platyrhynchos	Grey Duck x Mallard	Male	Adult	New Zealand	NORTH	Opuatia	-37.4495	175.042	2017-01-21	0.0403	MALL.BACKCROSS_SWARM	PV346257	PRJNA1238238	SAMN47462879
168123	168123	Anas s. superciliosa x Anas platyrhynchos	Grey Duck x Mallard	Female	Adult	New Zealand	NORTH	Opuatia	-37.4495	175.042	2017-01-21	0.5311	F1	PV346651	PRJNA1238238	SAMN47462880
168145	168145	Anas s. superciliosa x Anas platyrhynchos	Grey Duck x Mallard	Female	Juvenile	New Zealand	NORTH	Opuatia	-37.4495	175.042	2017-01-21	0.9622	F4-GRDU	PV346644	PRJNA1238238	SAMN47462881
168147	168147	Anas s. superciliosa x Anas platyrhynchos	Grey Duck x Mallard	Male	Adult	New Zealand	NORTH	Opuatia	-37.4495	175.042	2017-01-21	0.019	PURE.MALL	OR089205	PRJNA980669	SAMN35641197
168162	168162	Anas s. superciliosa x Anas platyrhynchos	Grey Duck x Mallard	Male	Juvenile	New Zealand	NORTH	Opuatia	-37.4495	175.042	2017-01-21	0	PURE.MALL	OR089206	PRJNA980669	SAMN35641198
168173	168173	Anas s. superciliosa x Anas platyrhynchos	Grey Duck x Mallard	Male	Unknown	New Zealand	NORTH	Opuatia	-37.4495	175.042	2017-01-21	0.2955	MALL.BACKCROSS_SWARM	PV346645	PRJNA1238238	SAMN47462882
168193	168193	Anas s. superciliosa x Anas platyrhynchos	Grey Duck x Mallard	Male	Adult	New Zealand	NORTH	Opuatia	-37.4495	175.042	2017-01-21	0.8815	F3-GRDU	PV346653	PRJNA1238238	SAMN47462883
168212	168212	Anas s. superciliosa x Anas platyrhynchos	Grey Duck x Mallard	Female	Juvenile	New Zealand	NORTH	Opuatia	-37.4495	175.042	2017-01-21	0.0501	F4-MALL	PV346259	PRJNA1238238	SAMN47462884
168225	168225	Anas s. superciliosa x Anas platyrhynchos	Grey Duck x Mallard	Male	Adult	New Zealand	NORTH	Opuatia	-37.4495	175.042	2017-01-21	0.2765	F2-MALL	PV346510	PRJNA1238238	SAMN47462885
168243	168243	Anas s. superciliosa x Anas platyrhynchos	Grey Duck x Mallard	Female	Unknown	New Zealand	NORTH	Opuatia	-37.4495	175.042	2017-01-21	0.5384	NZGR.BACKCROSS_SWARM	PV346260	PRJNA1238238	SAMN47462886
168262	168262	Anas s. superciliosa x Anas platyrhynchos	Grey Duck x Mallard	Female	Juvenile	New Zealand	NORTH	Opuatia	-37.4495	175.042	2017-01-21	0.1099	MALL.BACKCROSS_SWARM	PV346261	PRJNA1238238	SAMN47462887
168265	168265	Anas s. superciliosa x Anas platyrhynchos	Grey Duck x Mallard	Female	Juvenile	New Zealand	NORTH	Opuatia	-37.4495	175.042	2017-01-21	0.0339	MALL.BACKCROSS_SWARM	PV346262	PRJNA1238238	SAMN47462888
168279	168279	Anas s. superciliosa x Anas platyrhynchos	Grey Duck x Mallard	Female	Adult	New Zealand	NORTH	Opuatia	-37.4495	175.042	2017-01-21	0.0292	MALL.BACKCROSS_SWARM	PV346216	PRJNA1238238	SAMN47462889
168305	168305	Anas s. superciliosa x Anas platyrhynchos	Grey Duck x Mallard	Male	Adult	New Zealand	NORTH	Opuatia	-37.4495	175.042	2017-01-21	0.9753	PURE.GRDU	PV346633	PRJNA1238238	SAMN47462890
168312	168312	Anas s. superciliosa x Anas platyrhynchos	Grey Duck x Mallard	Female	Adult	New Zealand	NORTH	Opuatia	-37.4495	175.042	2017-01-21	0.0069	PURE.MALL	OR089207	PRJNA980669	SAMN35641199
168324	168324	Anas s. superciliosa x Anas platyrhynchos	Grey Duck x Mallard	Male	Adult	New Zealand	NORTH	Opuatia	-37.4495	175.042	2017-01-21	0.0883	MALL.BACKCROSS_SWARM	PV346562	PRJNA1238238	SAMN47462891
168348	168348	Anas s. superciliosa x Anas platyrhynchos	Grey Duck x Mallard	Male	Adult	New Zealand	NORTH	Opuatia	-37.4495	175.042	2017-01-21	0.7149	NZGR.BACKCROSS_SWARM	PV346264	PRJNA1238238	SAMN47462892
168354	168354	Anas s. superciliosa x Anas platyrhynchos	Grey Duck x Mallard	Male	Juvenile	New Zealand	NORTH	Opuatia	-37.4495	175.042	2017-01-21	0.9671	F4-GRDU	PV346179	PRJNA1238238	SAMN47462893
168355	168355	Anas s. superciliosa x Anas platyrhynchos	Grey Duck x Mallard	Female	Adult	New Zealand	NORTH	Opuatia	-37.4495	175.042	2017-01-21	0.9933	PURE.GRDU	PV346646	PRJNA1238238	SAMN47462894
168373	168373	Anas s. superciliosa x Anas platyrhynchos	Grey Duck x Mallard	Male	Juvenile	New Zealand	NORTH	Opuatia	-37.4495	175.042	2017-01-21	0.9825	PURE.GRDU	PV346647	PRJNA1238238	SAMN47462895
168393	168393	Anas s. superciliosa x Anas platyrhynchos	Grey Duck x Mallard	Male	Juvenile	New Zealand	NORTH	Opuatia	-37.4495	175.042	2017-01-21	0.8596	NZGR.BACKCROSS_SWARM	PV346139	PRJNA1238238	SAMN47462896
168395	168395	Anas s. superciliosa x Anas platyrhynchos	Grey Duck x Mallard	Female	Adult	New Zealand	NORTH	Opuatia	-37.4495	175.042	2017-01-21	0.9685	F4-GRDU	PV346157	PRJNA1238238	SAMN47462897
168421	168421	Anas s. superciliosa x Anas platyrhynchos	Grey Duck x Mallard	Female	Juvenile	New Zealand	NORTH	Opuatia	-37.4495	175.042	2017-01-21	0.9978	PURE.GRDU	PV346648	PRJNA1238238	SAMN47462898
168451	168451	Anas s. superciliosa x Anas platyrhynchos	Grey Duck x Mallard	Female	Juvenile	New Zealand	NORTH	Opuatia	-37.4495	175.042	2017-01-21	0.9965	PURE.GRDU	PP746861	PRJNA1106373	SAMN41130393
168469	168469	Anas s. superciliosa x Anas platyrhynchos	Grey Duck x Mallard	Female	Juvenile	New Zealand	NORTH	Opuatia	-37.4495	175.042	2017-01-21	0.9699	F4-GRDU	PP746862	PRJNA1106373	SAMN41130394
168470	168470	Anas s. superciliosa x Anas platyrhynchos	Grey Duck x Mallard	Female	Adult	New Zealand	NORTH	Opuatia	-37.4495	175.042	2017-01-21	0.5529	NZGR.BACKCROSS_SWARM	PV346627	PRJNA1238238	SAMN47462899
168472	168472	Anas s. superciliosa x Anas platyrhynchos	Grey Duck x Mallard	Female	Adult	New Zealand	NORTH	Opuatia	-37.4495	175.042	2017-01-21	0.8533	NZGR.BACKCROSS_SWARM	PV346101	PRJNA1238238	SAMN47462900
169001	169001	Anas s. superciliosa x Anas platyrhynchos	Grey Duck x Mallard	Male	Adult	New Zealand	NORTH	Parakai	-36.4639	174.258	2017-01-21	0.1351	MALL.BACKCROSS_SWARM	PV346541	PRJNA1238238	SAMN47462901
169010	169010	Anas s. superciliosa x Anas platyrhynchos	Grey Duck x Mallard	Male	Juvenile	New Zealand	NORTH	Parakai	-36.4639	174.258	2017-01-21	0.8759	NZGR.BACKCROSS_SWARM	PV346140	PRJNA1238238	SAMN47462902
169020	169020	Anas s. superciliosa x Anas platyrhynchos	Grey Duck x Mallard	Female	Juvenile	New Zealand	NORTH	Parakai	-36.4639	174.258	2017-01-21	0.9612	F4-GRDU	Failed to Amplify	PRJNA1238238	SAMN47462903
169029	169029	Anas s. superciliosa x Anas platyrhynchos	Grey Duck x Mallard	Male	Juvenile	New Zealand	NORTH	Parakai	-36.4639	174.258	2017-01-21	1	PURE.GRDU	PP746864	PRJNA1106373	SAMN41130396
169092	169092	Anas s. superciliosa x Anas platyrhynchos	Grey Duck x Mallard	Female	Adult	New Zealand	NORTH	Parakai	-36.4639	174.258	2017-01-21	0.1631	MALL.BACKCROSS_SWARM	PV346563	PRJNA1238238	SAMN47462904
169152	169152	Anas s. superciliosa x Anas platyrhynchos	Grey Duck x Mallard	Male	Adult	New Zealand	NORTH	Parakai	-36.4639	174.258	2017-01-21	0.0109	PURE.MALL	OR089209	PRJNA980669	SAMN35641201
169157	169157	Anas s. superciliosa x Anas platyrhynchos	Grey Duck x Mallard	Male	Adult	New Zealand	NORTH	Parakai	-36.4639	174.258	2017-01-21	0.0799	MALL.BACKCROSS_SWARM	PV346265	PRJNA1238238	SAMN47462905
169163	169163	Anas s. superciliosa x Anas platyrhynchos	Grey Duck x Mallard	Female	Juvenile	New Zealand	NORTH	Parakai	-36.4639	174.258	2017-01-21	0.09	MALL.BACKCROSS_SWARM	PV346266	PRJNA1238238	SAMN47462906
169187	169187	Anas s. superciliosa x Anas platyrhynchos	Grey Duck x Mallard	Female	Adult	New Zealand	NORTH	Parakai	-36.4639	174.258	2017-01-21	0.4825	MALL.BACKCROSS_SWARM	PV346657	PRJNA1238238	SAMN47462907
169191	169191	Anas s. superciliosa x Anas platyrhynchos	Grey Duck x Mallard	Male	Juvenile	New Zealand	NORTH	Parakai	-36.4639	174.258	2017-01-21	1	PURE.GRDU	PP746865	PRJNA1106373	SAMN41130397
169208	169208	Anas s. superciliosa x Anas platyrhynchos	Grey Duck x Mallard	Female	Juvenile	New Zealand	NORTH	Parakai	-36.4639	174.258	2017-01-21	0.6841	NZGR.BACKCROSS_SWARM	PV346267	PRJNA1238238	SAMN47462908
169220	169220	Anas s. superciliosa x Anas platyrhynchos	Grey Duck x Mallard	Male	Adult	New Zealand	NORTH	Parakai	-36.4639	174.258	2017-01-21	0.3578	MALL.BACKCROSS_SWARM	PV346565	PRJNA1238238	SAMN47462909
169228	169228	Anas s. superciliosa x Anas platyrhynchos	Grey Duck x Mallard	Male	Juvenile	New Zealand	NORTH	Parakai	-36.4639	174.258	2017-01-21	0.9971	PURE.GRDU	PP746866	PRJNA1106373	SAMN41130398
169325	169325	Anas s. superciliosa x Anas platyrhynchos	Grey Duck x Mallard	Female	Juvenile	New Zealand	NORTH	Parakai	-36.4639	174.258	2017-01-21	0.7697	F2-GRDU	PV346102	PRJNA1238238	SAMN47462910
169326	169326	Anas s. superciliosa x Anas platyrhynchos	Grey Duck x Mallard	Female	Juvenile	New Zealand	NORTH	Parakai	-36.4639	174.258	2017-01-21	0.801	NZGR.BACKCROSS_SWARM	PV346622	PRJNA1238238	SAMN47462911
131948	131948	Anas s. superciliosa x Anas platyrhynchos	Grey Duck x Mallard	Male	Adult	New Zealand	NORTH	Turua	-37.2904	175.594	2017-01-07	0	PURE.MALL	OR089173	PRJNA980669	SAMN35641168
131963	131963	Anas s. superciliosa x Anas platyrhynchos	Grey Duck x Mallard	Female	Juvenile	New Zealand	NORTH	Turua	-37.2904	175.594	2017-01-07	0.6375	NZGR.BACKCROSS_SWARM	PV346517	PRJNA1238238	SAMN47462912
141972	141972	Anas s. superciliosa x Anas platyrhynchos	Grey Duck x Mallard	Female	Juvenile	New Zealand	NORTH	Turua	-37.2904	175.594	2017-01-07	0.0635	F4-MALL	PV346566	PRJNA1238238	SAMN47462913
141992	141992	Anas s. superciliosa x Anas platyrhynchos	Grey Duck x Mallard	Male	Adult	New Zealand	NORTH	Turua	-37.2904	175.594	2017-01-07	0.0212	PURE.MALL	OR089176	PRJNA980669	SAMN35662017
143109	143109	Anas s. superciliosa x Anas platyrhynchos	Grey Duck x Mallard	Female	Juvenile	New Zealand	NORTH	Turua	-37.2904	175.594	2017-01-07	0.0724	MALL.BACKCROSS_SWARM	PV346269	PRJNA1238238	SAMN47462914
143126	143126	Anas s. superciliosa x Anas platyrhynchos	Grey Duck x Mallard	Male	Juvenile	New Zealand	NORTH	Turua	-37.2904	175.594	2017-01-07	0.0041	PURE.MALL	OR089177	PRJNA980669	SAMN35641171
143211	143211	Anas s. superciliosa x Anas platyrhynchos	Grey Duck x Mallard	Male	Juvenile	New Zealand	NORTH	Turua	-37.2904	175.594	2017-01-07	0.0073	PURE.MALL	OR089178	PRJNA980669	SAMN35641172
143227	143227	Anas s. superciliosa x Anas platyrhynchos	Grey Duck x Mallard	Male	Juvenile	New Zealand	NORTH	Turua	-37.2904	175.594	2017-01-07	0.0898	MALL.BACKCROSS_SWARM	Failed to Amplify	PRJNA1238238	SAMN47462915
143264	143264	Anas s. superciliosa x Anas platyrhynchos	Grey Duck x Mallard	Female	Juvenile	New Zealand	NORTH	Turua	-37.2904	175.594	2017-01-07	0.0233	PURE.MALL	OR089179	PRJNA980669	SAMN35641173
143527	143527	Anas s. superciliosa x Anas platyrhynchos	Grey Duck x Mallard	Male	Juvenile	New Zealand	NORTH	Turua	-37.2904	175.594	2017-01-07	0.0715	MALL.BACKCROSS_SWARM	PV346273	PRJNA1238238	SAMN47462916
143529	143529	Anas s. superciliosa x Anas platyrhynchos	Grey Duck x Mallard	Female	Juvenile	New Zealand	NORTH	Turua	-37.2904	175.594	2017-01-07	0.0575	F4-MALL	PV346567	PRJNA1238238	SAMN47462917
143530	143530	Anas s. superciliosa x Anas platyrhynchos	Grey Duck x Mallard	Male	Juvenile	New Zealand	NORTH	Turua	-37.2904	175.594	2017-01-07	0.0323	MALL.BACKCROSS_SWARM	PV346568	PRJNA1238238	SAMN47462918
143557	143557	Anas s. superciliosa x Anas platyrhynchos	Grey Duck x Mallard	Female	Juvenile	New Zealand	NORTH	Turua	-37.2904	175.594	2017-01-07	0.0494	F4-MALL	PV346274	PRJNA1238238	SAMN47462919
143566	143566	Anas s. superciliosa x Anas platyrhynchos	Grey Duck x Mallard	Male	Juvenile	New Zealand	NORTH	Turua	-37.2904	175.594	2017-01-07	0.8953	F3-GRDU	PV346141	PRJNA1238238	SAMN47462920
143679	143679	Anas s. superciliosa x Anas platyrhynchos	Grey Duck x Mallard	Female	Juvenile	New Zealand	NORTH	Turua	-37.2904	175.594	2017-01-07	0.0826	MALL.BACKCROSS_SWARM	PV346127	PRJNA1238238	SAMN47462921
143687	143687	Anas s. superciliosa x Anas platyrhynchos	Grey Duck x Mallard	Male	Juvenile	New Zealand	NORTH	Turua	-37.2904	175.594	2017-01-07	0.0257	MALL.BACKCROSS_SWARM	Failed to Amplify	PRJNA1238238	SAMN47462922
143898	143898	Anas s. superciliosa x Anas platyrhynchos	Grey Duck x Mallard	Male	Juvenile	New Zealand	NORTH	Turua	-37.2904	175.594	2017-01-07	0.6003	NZGR.BACKCROSS_SWARM	PV346655	PRJNA1238238	SAMN47462923
143907	143907	Anas s. superciliosa x Anas platyrhynchos	Grey Duck x Mallard	Female	Juvenile	New Zealand	NORTH	Turua	-37.2904	175.594	2017-01-07	0	PURE.MALL	OR089189	PRJNA980669	SAMN35641183
143924	143924	Anas s. superciliosa x Anas platyrhynchos	Grey Duck x Mallard	Male	Juvenile	New Zealand	NORTH	Turua	-37.2904	175.594	2017-01-07	0	PURE.MALL	OR089190	PRJNA980669	SAMN35641184
143994	143994	Anas s. superciliosa x Anas platyrhynchos	Grey Duck x Mallard	Female	Adult	New Zealand	NORTH	Turua	-37.2904	175.594	2017-01-07	0.1011	MALL.BACKCROSS_SWARM	PV346277	PRJNA1238238	SAMN47462924
167061	167061	Anas s. superciliosa x Anas platyrhynchos	Grey Duck x Mallard	Female	Adult	New Zealand	NORTH	Turua	-37.2904	175.594	2017-01-07	0.0261	MALL.BACKCROSS_SWARM	PV346278	PRJNA1238238	SAMN47462925
167114	167114	Anas s. superciliosa x Anas platyrhynchos	Grey Duck x Mallard	Male	Juvenile	New Zealand	NORTH	Turua	-37.2904	175.594	2017-01-07	0.0321	MALL.BACKCROSS_SWARM	PV346279	PRJNA1238238	SAMN47462926
167127	167127	Anas s. superciliosa x Anas platyrhynchos	Grey Duck x Mallard	Female	Juvenile	New Zealand	NORTH	Turua	-37.2904	175.594	2017-01-07	0.0197	PURE.MALL	OR089195	PRJNA980669	SAMN35641188
167179	167179	Anas s. superciliosa x Anas platyrhynchos	Grey Duck x Mallard	Female	Juvenile	New Zealand	NORTH	Turua	-37.2904	175.594	2017-01-07	0.066	MALL.BACKCROSS_SWARM	PV346280	PRJNA1238238	SAMN47462927
167186	167186	Anas s. superciliosa x Anas platyrhynchos	Grey Duck x Mallard	Male	Juvenile	New Zealand	NORTH	Turua	-37.2904	175.594	2017-01-07	0.1268	F3-MALL	PV346203	PRJNA1238238	SAMN47462928
167193	167193	Anas s. superciliosa x Anas platyrhynchos	Grey Duck x Mallard	Male	Juvenile	New Zealand	NORTH	Turua	-37.2904	175.594	2017-01-07	0.1228	F3-MALL	PV346281	PRJNA1238238	SAMN47462929
167235	167235	Anas s. superciliosa x Anas platyrhynchos	Grey Duck x Mallard	Female	Adult	New Zealand	NORTH	Turua	-37.2904	175.594	2017-01-07	0.0314	MALL.BACKCROSS_SWARM	PV346569	PRJNA1238238	SAMN47462930
167307	167307	Anas s. superciliosa x Anas platyrhynchos	Grey Duck x Mallard	Female	Juvenile	New Zealand	NORTH	Turua	-37.2904	175.594	2017-01-07	0.3369	MALL.BACKCROSS_SWARM	PV346570	PRJNA1238238	SAMN47462931
167376	167376	Anas s. superciliosa x Anas platyrhynchos	Grey Duck x Mallard	Male	Juvenile	New Zealand	NORTH	Turua	-37.2904	175.594	2017-01-07	0.0152	PURE.MALL	OR089196	PRJNA980669	SAMN35641189
167380	167380	Anas s. superciliosa x Anas platyrhynchos	Grey Duck x Mallard	Female	Juvenile	New Zealand	NORTH	Turua	-37.2904	175.594	2017-01-07	0.0579	F4-MALL	PV346283	PRJNA1238238	SAMN47462932
167382	167382	Anas s. superciliosa x Anas platyrhynchos	Grey Duck x Mallard	Female	Juvenile	New Zealand	NORTH	Turua	-37.2904	175.594	2017-01-07	0	PURE.MALL	OR089197	PRJNA980669	SAMN35641190
167390	167390	Anas s. superciliosa x Anas platyrhynchos	Grey Duck x Mallard	Male	Adult	New Zealand	NORTH	Turua	-37.2904	175.594	2017-01-07	0.0856	MALL.BACKCROSS_SWARM	PV346572	PRJNA1238238	SAMN47462933
167392	167392	Anas s. superciliosa x Anas platyrhynchos	Grey Duck x Mallard	Male	Juvenile	New Zealand	NORTH	Turua	-37.2904	175.594	2017-01-07	0.0038	PURE.MALL	OR089198	PRJNA980669	SAMN35641191
167426	167426	Anas s. superciliosa x Anas platyrhynchos	Grey Duck x Mallard	Male	Juvenile	New Zealand	NORTH	Turua	-37.2904	175.594	2017-01-07	0.0051	PURE.MALL	OR089199	PRJNA980669	SAMN35641192
167428	167428	Anas s. superciliosa x Anas platyrhynchos	Grey Duck x Mallard	Male	Juvenile	New Zealand	NORTH	Turua	-37.2904	175.594	2017-01-07	0.0606	F4-MALL	PV346286	PRJNA1238238	SAMN47462934
167431	167431	Anas s. superciliosa x Anas platyrhynchos	Grey Duck x Mallard	Male	Juvenile	New Zealand	NORTH	Turua	-37.2904	175.594	2017-01-07	0.0813	MALL.BACKCROSS_SWARM	PV346287	PRJNA1238238	SAMN47462935
167432	167432	Anas s. superciliosa x Anas platyrhynchos	Grey Duck x Mallard	Male	Juvenile	New Zealand	NORTH	Turua	-37.2904	175.594	2017-01-07	0	PURE.MALL	OR089200	PRJNA980669	SAMN35641193
167439	167439	Anas s. superciliosa x Anas platyrhynchos	Grey Duck x Mallard	Female	Juvenile	New Zealand	NORTH	Turua	-37.2904	175.594	2017-01-07	0.0047	PURE.MALL	OR089201	PRJNA980669	SAMN35641194
167442	167442	Anas s. superciliosa x Anas platyrhynchos	Grey Duck x Mallard	Male	Juvenile	New Zealand	NORTH	Turua	-37.2904	175.594	2017-01-07	0.0834	MALL.BACKCROSS_SWARM	PV346289	PRJNA1238238	SAMN47462936
167446	167446	Anas s. superciliosa x Anas platyrhynchos	Grey Duck x Mallard	Male	Juvenile	New Zealand	NORTH	Turua	-37.2904	175.594	2017-01-07	0.0416	MALL.BACKCROSS_SWARM	PV346290	PRJNA1238238	SAMN47462937
167448	167448	Anas s. superciliosa x Anas platyrhynchos	Grey Duck x Mallard	Female	Juvenile	New Zealand	NORTH	Turua	-37.2904	175.594	2017-01-07	0.0987	MALL.BACKCROSS_SWARM	PV346291	PRJNA1238238	SAMN47462938
167451	167451	Anas s. superciliosa x Anas platyrhynchos	Grey Duck x Mallard	Male	Juvenile	New Zealand	NORTH	Turua	-37.2904	175.594	2017-01-07	0.002	PURE.MALL	OR089202	PRJNA980669	SAMN35641195
167452	167452	Anas s. superciliosa x Anas platyrhynchos	Grey Duck x Mallard	Female	Juvenile	New Zealand	NORTH	Turua	-37.2904	175.594	2017-01-07	0	PURE.MALL	OR089203	PRJNA980669	SAMN35662019
167495	167495	Anas s. superciliosa x Anas platyrhynchos	Grey Duck x Mallard	Female	Adult	New Zealand	NORTH	Turua	-37.2904	175.594	2017-01-07	0.1479	MALL.BACKCROSS_SWARM	PV346574	PRJNA1238238	SAMN47462939
167500	167500	Anas s. superciliosa x Anas platyrhynchos	Grey Duck x Mallard	Male	Juvenile	New Zealand	NORTH	Turua	-37.2904	175.594	2017-01-07	0.0757	MALL.BACKCROSS_SWARM	PV346575	PRJNA1238238	SAMN47462940
100002	100002	Anas s. superciliosa x Anas platyrhynchos	Grey Duck x Mallard	Male	Adult	New Zealand	SOUTH	Maesmor	-46.2185	168.328	2017-02-19	0.1079	MALL.BACKCROSS_SWARM	PV346293	PRJNA1238238	SAMN47462941
100004	100004	Anas s. superciliosa x Anas platyrhynchos	Grey Duck x Mallard	Male	Adult	New Zealand	SOUTH	Maesmor	-46.2185	168.328	2017-02-19	0.058	F4-MALL	PV346294	PRJNA1238238	SAMN47462942
100005	100005	Anas s. superciliosa x Anas platyrhynchos	Grey Duck x Mallard	Male	Adult	New Zealand	SOUTH	Maesmor	-46.2185	168.328	2017-02-19	0.0376	MALL.BACKCROSS_SWARM	PV346513	PRJNA1238238	SAMN47462943
100008	100008	Anas s. superciliosa x Anas platyrhynchos	Grey Duck x Mallard	Male	Adult	New Zealand	SOUTH	Maesmor	-46.2185	168.328	2017-02-19	0.0148	PURE.MALL	OR089157	PRJNA980669	SAMN35641155
100009	100009	Anas s. superciliosa x Anas platyrhynchos	Grey Duck x Mallard	Male	Adult	New Zealand	SOUTH	Maesmor	-46.2185	168.328	2017-02-19	0.0154	PURE.MALL	OR089158	PRJNA980669	SAMN35641156
100016	100016	Anas s. superciliosa x Anas platyrhynchos	Grey Duck x Mallard	Male	Adult	New Zealand	SOUTH	Maesmor	-46.2185	168.328	2017-02-19	0.0473	F4-MALL	PV346194	PRJNA1238238	SAMN47462944
100018	100018	Anas s. superciliosa x Anas platyrhynchos	Grey Duck x Mallard	Male	Adult	New Zealand	SOUTH	Maesmor	-46.2185	168.328	2017-02-19	0.0671	MALL.BACKCROSS_SWARM	PV346195	PRJNA1238238	SAMN47462945
100032	100032	Anas s. superciliosa x Anas platyrhynchos	Grey Duck x Mallard	Male	Adult	New Zealand	SOUTH	Maesmor	-46.2185	168.328	2017-02-19	0.0415	MALL.BACKCROSS_SWARM	PV346518	PRJNA1238238	SAMN47462946
100033	100033	Anas s. superciliosa x Anas platyrhynchos	Grey Duck x Mallard	Male	Adult	New Zealand	SOUTH	Maesmor	-46.2185	168.328	2017-02-19	0.0573	F4-MALL	PV346616	PRJNA1238238	SAMN47462947
100036	100036	Anas s. superciliosa x Anas platyrhynchos	Grey Duck x Mallard	Male	Adult	New Zealand	SOUTH	Maesmor	-46.2185	168.328	2017-02-19	0.0106	PURE.MALL	OR089159	PRJNA980669	SAMN35641157
116841	116841	Anas s. superciliosa x Anas platyrhynchos	Grey Duck x Mallard	Female	Juvenile	New Zealand	NORTH	Waewaetutuki	-37.7795	176.476	2017-01-18	0.0986	MALL.BACKCROSS_SWARM	PV346576	PRJNA1238238	SAMN47462948
153086	153086	Anas s. superciliosa x Anas platyrhynchos	Grey Duck x Mallard	Male	Adult	New Zealand	NORTH	Waewaetutuki	-37.7795	176.476	2017-01-18	0.028	MALL.BACKCROSS_SWARM	PV346298	PRJNA1238238	SAMN47462949
153101	153101	Anas s. superciliosa x Anas platyrhynchos	Grey Duck x Mallard	Male	Juvenile	New Zealand	NORTH	Waewaetutuki	-37.7795	176.476	2017-01-18	0.9792	PURE.GRDU	PV346103	PRJNA1238238	SAMN47462950
153120	153120	Anas s. superciliosa x Anas platyrhynchos	Grey Duck x Mallard	Male	Juvenile	New Zealand	NORTH	Waewaetutuki	-37.7795	176.476	2017-01-18	0.7434	NZGR.BACKCROSS_SWARM	PV346634	PRJNA1238238	SAMN47462951
153135	153135	Anas s. superciliosa x Anas platyrhynchos	Grey Duck x Mallard	Male	Juvenile	New Zealand	NORTH	Waewaetutuki	-37.7795	176.476	2017-01-18	0.8992	F3-GRDU	PV346176	PRJNA1238238	SAMN47462952
153140	153140	Anas s. superciliosa x Anas platyrhynchos	Grey Duck x Mallard	Male	Unknown	New Zealand	NORTH	Waewaetutuki	-37.7795	176.476	2017-01-18	0.1625	MALL.BACKCROSS_SWARM	PV346620	PRJNA1238238	SAMN47462953
153162	153162	Anas s. superciliosa x Anas platyrhynchos	Grey Duck x Mallard	Male	Adult	New Zealand	NORTH	Waewaetutuki	-37.7795	176.476	2017-01-18	0	PURE.MALL	OR089192	PRJNA980669	SAMN35641186
153182	153182	Anas s. superciliosa x Anas platyrhynchos	Grey Duck x Mallard	Male	Adult	New Zealand	NORTH	Waewaetutuki	-37.7795	176.476	2017-01-18	0.0591	F4-MALL	PV346299	PRJNA1238238	SAMN47462954
153206	153206	Anas s. superciliosa x Anas platyrhynchos	Grey Duck x Mallard	Female	Juvenile	New Zealand	NORTH	Waewaetutuki	-37.7795	176.476	2017-01-18	0	PURE.MALL	OR089193	PRJNA980669	SAMN35662018
153222	153222	Anas s. superciliosa x Anas platyrhynchos	Grey Duck x Mallard	Male	Juvenile	New Zealand	NORTH	Waewaetutuki	-37.7795	176.476	2017-01-18	0.0277	MALL.BACKCROSS_SWARM	PV346578	PRJNA1238238	SAMN47462955
153224	153224	Anas s. superciliosa x Anas platyrhynchos	Grey Duck x Mallard	Female	Adult	New Zealand	NORTH	Waewaetutuki	-37.7795	176.476	2017-01-18	0.028	MALL.BACKCROSS_SWARM	PV346579	PRJNA1238238	SAMN47462956
153261	153261	Anas s. superciliosa x Anas platyrhynchos	Grey Duck x Mallard	Male	Adult	New Zealand	NORTH	Waewaetutuki	-37.7795	176.476	2017-01-18	0.0625	F4-MALL	PV346300	PRJNA1238238	SAMN47462957
153287	153287	Anas s. superciliosa x Anas platyrhynchos	Grey Duck x Mallard	Male	Adult	New Zealand	NORTH	Waewaetutuki	-37.7795	176.476	2017-01-18	0.1138	MALL.BACKCROSS_SWARM	PV346301	PRJNA1238238	SAMN47462958
153298	153298	Anas s. superciliosa x Anas platyrhynchos	Grey Duck x Mallard	Female	Adult	New Zealand	NORTH	Waewaetutuki	-37.7795	176.476	2017-01-18	0.0184	PURE.MALL	OR089194	PRJNA980669	SAMN35641187
153335	153335	Anas s. superciliosa x Anas platyrhynchos	Grey Duck x Mallard	Female	Juvenile	New Zealand	NORTH	Waewaetutuki	-37.7795	176.476	2017-01-18	0.229	F2-MALL	PV346303	PRJNA1238238	SAMN47462959
153352	153352	Anas s. superciliosa x Anas platyrhynchos	Grey Duck x Mallard	Female	Juvenile	New Zealand	NORTH	Waewaetutuki	-37.7795	176.476	2017-01-18	0.0713	MALL.BACKCROSS_SWARM	PV346304	PRJNA1238238	SAMN47462960
153359	153359	Anas s. superciliosa x Anas platyrhynchos	Grey Duck x Mallard	Female	Adult	New Zealand	NORTH	Waewaetutuki	-37.7795	176.476	2017-01-18	0.0827	MALL.BACKCROSS_SWARM	PV346305	PRJNA1238238	SAMN47462961
PL8228	PL8228	Anas s. superciliosa x Anas platyrhynchos	Grey Duck x Mallard	Male	Adult	New Zealand	SOUTH	Andy, Lake mahinapua	-42.7962	170.918	2018-05-06	0.2531	F2-MALL	PV346306	PRJNA1238238	SAMN47462962
PL8229	PL8229	Anas s. superciliosa x Anas platyrhynchos	Grey Duck x Mallard	Male	Adult	New Zealand	SOUTH	Andy, Lake mahinapua	-42.7962	170.918	2018-05-06	0.6351	NZGR.BACKCROSS_SWARM	PV346135	PRJNA1238238	SAMN47462963
PL8032	PL8032	Anas s. superciliosa x Anas platyrhynchos	Grey Duck x Mallard	Male	Adult	New Zealand	SOUTH	Appleton Tasman	-41.4114	173.016	2018-05-05	0.7825	F2-GRDU	PV346128	PRJNA1238238	SAMN47462964
PL8034	PL8034	Anas s. superciliosa x Anas platyrhynchos	Grey Duck x Mallard	Female	Adult	New Zealand	SOUTH	Appleton Tasman	-41.4114	173.016	2018-05-05	0.0803	MALL.BACKCROSS_SWARM	PV346307	PRJNA1238238	SAMN47462965
PL8035	PL8035	Anas s. superciliosa x Anas platyrhynchos	Grey Duck x Mallard	Male	Adult	New Zealand	SOUTH	Appleton Tasman	-41.4114	173.016	2018-05-05	0.1812	MALL.BACKCROSS_SWARM	PV346308	PRJNA1238238	SAMN47462966
PL8036	PL8036	Anas s. superciliosa x Anas platyrhynchos	Grey Duck x Mallard	Male	Juvenile	New Zealand	SOUTH	Appleton Tasman	-41.4114	173.016	2018-05-05	0.1157	F3-MALL	PV346309	PRJNA1238238	SAMN47462967
PL8037	PL8037	Anas s. superciliosa x Anas platyrhynchos	Grey Duck x Mallard	Male	Adult	New Zealand	SOUTH	Appleton Tasman	-41.4114	173.016	2018-05-05	0.0137	PURE.MALL	OR090524	PRJNA980669	SAMN35662532
PL8038	PL8038	Anas s. superciliosa x Anas platyrhynchos	Grey Duck x Mallard	Male	Adult	New Zealand	SOUTH	Appleton Tasman	-41.4114	173.016	2018-05-05	0.0946	MALL.BACKCROSS_SWARM	PV346311	PRJNA1238238	SAMN47462968
PL8039	PL8039	Anas s. superciliosa x Anas platyrhynchos	Grey Duck x Mallard	Female	Juvenile	New Zealand	SOUTH	Appleton Tasman	-41.4114	173.016	2018-05-05	0.4094	MALL.BACKCROSS_SWARM	PV346196	PRJNA1238238	SAMN47462969
PL8243	PL8243	Anas s. superciliosa x Anas platyrhynchos	Grey Duck x Mallard	Male	Adult	New Zealand	SOUTH	Bob, Haast	-43.9148	168.948	2018-05-05	1	GRDU	PP746934	PRJNA1106373	SAMN41130518
PL8244	PL8244	Anas s. superciliosa x Anas platyrhynchos	Grey Duck x Mallard	Male	Juvenile	New Zealand	SOUTH	Bob, Haast	-43.9148	168.948	2018-05-05	1	GRDU	PP746935	PRJNA1106373	SAMN41130519
PL8283	PL8283	Anas s. superciliosa x Anas platyrhynchos	Grey Duck x Mallard	Male	Adult	New Zealand	SOUTH	Crushington	-42.1587	171.913	2018-05-12	1	GRDU	PV346142	PRJNA1238238	SAMN47462970
PL8284	PL8284	Anas s. superciliosa x Anas platyrhynchos	Grey Duck x Mallard	Male	Adult	New Zealand	SOUTH	Crushington	-42.1587	171.913	2018-05-12	0.968	F4-GRDU	PV346173	PRJNA1238238	SAMN47462971
PL8285	PL8285	Anas s. superciliosa x Anas platyrhynchos	Grey Duck x Mallard	Male	Adult	New Zealand	SOUTH	Crushington	-42.1587	171.913	2018-05-12	1	GRDU	PV346151	PRJNA1238238	SAMN47462972
PL8259	PL8259	Anas s. superciliosa x Anas platyrhynchos	Grey Duck x Mallard	Male	Juvenile	New Zealand	SOUTH	Dave H.	-42.4343	171.36	2018-05-05	1	GRDU	PP746941	PRJNA1106373	SAMN41130525
PL8260	PL8260	Anas s. superciliosa x Anas platyrhynchos	Grey Duck x Mallard	Female	Adult	New Zealand	SOUTH	Dave H.	-42.4343	171.36	2018-05-05	0.8883	NZGR.BACKCROSS_SWARM	PV346182	PRJNA1238238	SAMN47462973
PL8261	PL8261	Anas s. superciliosa x Anas platyrhynchos	Grey Duck x Mallard	Female	Adult	New Zealand	SOUTH	Dave H.	-42.4343	171.36	2018-05-05	0.9856	GRDU	PP746942	PRJNA1106373	SAMN41130526
PL8332	PL8332	Anas s. superciliosa x Anas platyrhynchos	Grey Duck x Mallard	Female	Juvenile	New Zealand	SOUTH	Dipton	-45.8995	168.407	2018-05-05	0.1196	F3-MALL	PV346312	PRJNA1238238	SAMN47462974
PL8333	PL8333	Anas s. superciliosa x Anas platyrhynchos	Grey Duck x Mallard	Male	Adult	New Zealand	SOUTH	Dipton	-45.8995	168.407	2018-05-05	0.1865	MALL.BACKCROSS_SWARM	PV346313	PRJNA1238238	SAMN47462975
PL8334	PL8334	Anas s. superciliosa x Anas platyrhynchos	Grey Duck x Mallard	Male	Juvenile	New Zealand	SOUTH	Dipton	-45.8995	168.407	2018-05-05	0.048	F4-MALL	PV346519	PRJNA1238238	SAMN47462976
PL8335	PL8335	Anas s. superciliosa x Anas platyrhynchos	Grey Duck x Mallard	Female	Adult	New Zealand	SOUTH	Dipton	-45.8995	168.407	2018-05-05	0.0486	F4-MALL	PV346314	PRJNA1238238	SAMN47462977
PL8336	PL8336	Anas s. superciliosa x Anas platyrhynchos	Grey Duck x Mallard	Female	Adult	New Zealand	SOUTH	Dipton	-45.8995	168.407	2018-05-05	0.0553	F4-MALL	PV346315	PRJNA1238238	SAMN47462978
PL8337	PL8337	Anas s. superciliosa x Anas platyrhynchos	Grey Duck x Mallard	Male	Adult	New Zealand	SOUTH	Dipton	-45.8995	168.407	2018-05-05	0.128	F3-MALL	PV346316	PRJNA1238238	SAMN47462979
PL8245	PL8245	Anas s. superciliosa x Anas platyrhynchos	Grey Duck x Mallard	Male	Adult	New Zealand	SOUTH	Firy, Kumara	-42.5878	171.15	2018-05-05	0.9171	F3-GRDU	PV346105	PRJNA1238238	SAMN47462980
PL8246	PL8246	Anas s. superciliosa x Anas platyrhynchos	Grey Duck x Mallard	Male	Adult	New Zealand	SOUTH	Firy, Kumara	-42.5878	171.15	2018-05-05	0.9554	F4-GRDU	PV346106	PRJNA1238238	SAMN47462981
PL8247	PL8247	Anas superciliosa superciliosa	Grey Duck	Male	Juvenile	New Zealand	SOUTH	Firy, Kumara	-42.5878	171.15	2018-05-05	0.0921	MALL.BACKCROSS_SWARM	PV346317	PRJNA1238238	SAMN47462982
PL8248	PL8248	Anas superciliosa superciliosa	Grey Duck	Female	Juvenile	New Zealand	SOUTH	Firy, Kumara	-42.5878	171.15	2018-05-05	0.0367	MALL.BACKCROSS_SWARM	PV346318	PRJNA1238238	SAMN47462983
PL8033	PL8033	Anas superciliosa superciliosa	Grey Duck	Male	Adult	New Zealand	SOUTH	Gibbs Rd, Upper Motuera	-41.4808	172.84	2018-05-06	0.9849	GRDU	PP746926	PRJNA1106373	SAMN41130510
PL8004	PL8004	Anas superciliosa superciliosa	Grey Duck	Male	Adult	New Zealand	SOUTH	Golden Bay, Aoere	-40.6923	172.632	2018-05-13	0.0105	PURE.MALL	OR090522	PRJNA980669	SAMN35662530
PL8005	PL8005	Anas superciliosa superciliosa	Grey Duck	Male	Adult	New Zealand	SOUTH	Golden Bay, Aoere	-40.6923	172.632	2018-05-13	0.6986	NZGR.BACKCROSS_SWARM	PV346148	PRJNA1238238	SAMN47462984
PL8006	PL8006	Anas superciliosa superciliosa	Grey Duck	Female	Juvenile	New Zealand	SOUTH	Golden Bay, Aoere	-40.6923	172.632	2018-05-13	0.2184	MALL.BACKCROSS_SWARM	PV346600	PRJNA1238238	SAMN47462985
PL8007	PL8007	Anas superciliosa superciliosa	Grey Duck	Female	Juvenile	New Zealand	SOUTH	Golden Bay, Aoere	-40.6923	172.632	2018-05-13	0.1342	F3-MALL	PV346320	PRJNA1238238	SAMN47462986
PL8009	PL8009	Anas superciliosa superciliosa	Grey Duck	Male	Juvenile	New Zealand	SOUTH	Golden Bay, Aoere	-40.6923	172.632	2018-05-13	0.9211	F3-GRDU	PV346637	PRJNA1238238	SAMN47462987
PL8010	PL8010	Anas superciliosa superciliosa	Grey Duck	Male	Juvenile	New Zealand	SOUTH	Golden Bay, Aoere	-40.6923	172.632	2018-05-13	0.263	F2-MALL	PV346321	PRJNA1238238	SAMN47462988
PL8003	PL8003	Anas superciliosa superciliosa	Grey Duck	Female	Juvenile	New Zealand	SOUTH	Golden Bay, Para Para	-40.7323	172.681	2018-05-05	0.8764	NZGR.BACKCROSS_SWARM	PV346322	PRJNA1238238	SAMN47462989
PL8011	PL8011	Anas superciliosa superciliosa	Grey Duck	Male	Adult	New Zealand	SOUTH	Golden Bay, Para Para	-40.7323	172.681	2018-05-05	1	GRDU	PP746923	PRJNA1106373	SAMN41130507
PL8239	PL8239	Anas superciliosa superciliosa	Grey Duck	Female	Adult	New Zealand	SOUTH	Gordy's	-43.0932	170.391	2018-05-05	0.0703	MALL.BACKCROSS_SWARM	PV346323	PRJNA1238238	SAMN47462990
PL8240	PL8240	Anas superciliosa superciliosa	Grey Duck	Male	Adult	New Zealand	SOUTH	Gordy's	-43.0932	170.391	2018-05-05	0.344	MALL.BACKCROSS_SWARM	PV346197	PRJNA1238238	SAMN47462991
PL8241	PL8241	Anas superciliosa superciliosa	Grey Duck	Female	Adult	New Zealand	SOUTH	Gordy's	-43.0932	170.391	2018-05-05	0.9763	GRDU	PP746933	PRJNA1106373	SAMN41130517
PL8242	PL8242	Anas superciliosa superciliosa	Grey Duck	Male	Juvenile	New Zealand	SOUTH	Gordy's	-43.0932	170.391	2018-05-05	0.9559	F4-GRDU	PV346143	PRJNA1238238	SAMN47462992
PL8213	PL8213	Anas platyrhynchos	Mallard	Female	Juvenile	New Zealand	SOUTH	Ivercargil, Coopers Rd; Tussock Creek	-46.2509	168.413	2018-05-06	0.0889	MALL.BACKCROSS_SWARM	PV346324	PRJNA1238238	SAMN47462993
PL8214	PL8214	Anas platyrhynchos	Mallard	Female	Adult	New Zealand	SOUTH	Ivercargil, Coopers Rd; Tussock Creek	-46.2509	168.413	2018-05-06	0.0842	MALL.BACKCROSS_SWARM	PV346325	PRJNA1238238	SAMN47462994
PL8215	PL8215	Anas platyrhynchos	Mallard	Male	Juvenile	New Zealand	SOUTH	Ivercargil, Coopers Rd; Tussock Creek	-46.2509	168.413	2018-05-06	0.0789	MALL.BACKCROSS_SWARM	PV346520	PRJNA1238238	SAMN47462995
PL8216	PL8216	Anas platyrhynchos	Mallard	Female	Juvenile	New Zealand	SOUTH	Ivercargil, Coopers Rd; Tussock Creek	-46.2509	168.413	2018-05-06	0.0637	F4-MALL	PV346326	PRJNA1238238	SAMN47462996
PL8187	PL8187	Anas platyrhynchos	Mallard	Male	Juvenile	New Zealand	SOUTH	JC Farm	-42.8744	171.033	2018-05-05	0.1343	F3-MALL	PV346601	PRJNA1238238	SAMN47462997
PL8188	PL8188	Anas platyrhynchos	Mallard	Male	Adult	New Zealand	SOUTH	JC Farm	-42.8744	171.033	2018-05-05	0.0358	MALL.BACKCROSS_SWARM	PV346602	PRJNA1238238	SAMN47462998
PL8189	PL8189	Anas platyrhynchos	Mallard	Male	Adult	New Zealand	SOUTH	JC Farm	-42.8744	171.033	2018-05-05	0.0035	PURE.MALL	OR090535	PRJNA980669	SAMN35662543
PL8190	PL8190	Anas platyrhynchos	Mallard	Male	Adult	New Zealand	SOUTH	JC Farm	-42.8744	171.033	2018-05-05	0.079	MALL.BACKCROSS_SWARM	PV346328	PRJNA1238238	SAMN47462999
PL8191	PL8191	Anas platyrhynchos	Mallard	Male	Adult	New Zealand	SOUTH	JC Farm	-42.8744	171.033	2018-05-05	0.1183	F3-MALL	PV346329	PRJNA1238238	SAMN47463000
PL8192	PL8192	Anas platyrhynchos	Mallard	Male	Juvenile	New Zealand	SOUTH	JC Farm	-42.8744	171.033	2018-05-05	0.0833	MALL.BACKCROSS_SWARM	PV346187	PRJNA1238238	SAMN47463001
PL8194	PL8194	Anas platyrhynchos	Mallard	Male	Adult	New Zealand	SOUTH	JC Farm	-42.8744	171.033	2018-05-05	0.1082	MALL.BACKCROSS_SWARM	PV346330	PRJNA1238238	SAMN47463002
PL8195	PL8195	Anas platyrhynchos	Mallard	Female	Adult	New Zealand	SOUTH	JC Farm	-42.8744	171.033	2018-05-05	0.1846	MALL.BACKCROSS_SWARM	PV346331	PRJNA1238238	SAMN47463003
PL8196	PL8196	Anas platyrhynchos	Mallard	Female	Adult	New Zealand	SOUTH	JC Farm	-42.8744	171.033	2018-05-05	0.0995	MALL.BACKCROSS_SWARM	PV346332	PRJNA1238238	SAMN47463004
PL8198	PL8198	Anas platyrhynchos	Mallard	Female	Juvenile	New Zealand	SOUTH	JC Farm	-42.8744	171.033	2018-05-05	0.1772	MALL.BACKCROSS_SWARM	PV346333	PRJNA1238238	SAMN47463005
PL8199	PL8199	Anas platyrhynchos	Mallard	Female	Juvenile	New Zealand	SOUTH	JC Farm	-42.8744	171.033	2018-05-05	0.1145	MALL.BACKCROSS_SWARM	PV346334	PRJNA1238238	SAMN47463006
PL8200	PL8200	Anas platyrhynchos	Mallard	Female	Adult	New Zealand	SOUTH	JC Farm	-42.8744	171.033	2018-05-05	0.0618	F4-MALL	PV346335	PRJNA1238238	SAMN47463007
PL8201	PL8201	Anas platyrhynchos	Mallard	Female	Juvenile	New Zealand	SOUTH	JC Farm	-42.8744	171.033	2018-05-05	0.0539	F4-MALL	PV346336	PRJNA1238238	SAMN47463008
PL8202	PL8202	Anas platyrhynchos	Mallard	Female	Adult	New Zealand	SOUTH	JC Farm	-42.8744	171.033	2018-05-05	0.0591	F4-MALL	PV346337	PRJNA1238238	SAMN47463009
PL8203	PL8203	Anas platyrhynchos	Mallard	Female	Juvenile	New Zealand	SOUTH	JC Farm	-42.8744	171.033	2018-05-05	0.1322	F3-MALL	PV346338	PRJNA1238238	SAMN47463010
PL8204	PL8204	Anas platyrhynchos	Mallard	Female	Adult	New Zealand	SOUTH	JC Farm	-42.8744	171.033	2018-05-05	0.101	MALL.BACKCROSS_SWARM	PV346521	PRJNA1238238	SAMN47463011
PL8208	PL8208	Anas platyrhynchos	Mallard	Female	Adult	New Zealand	SOUTH	JC Farm	-42.8744	171.033	2018-05-05	0.1129	MALL.BACKCROSS_SWARM	PV346339	PRJNA1238238	SAMN47463012
PL8209	PL8209	Anas platyrhynchos	Mallard	Female	Adult	New Zealand	SOUTH	JC Farm	-42.8744	171.033	2018-05-05	0.0652	MALL.BACKCROSS_SWARM	PV346340	PRJNA1238238	SAMN47463013
PL8210	PL8210	Anas platyrhynchos	Mallard	Female	Juvenile	New Zealand	SOUTH	JC Farm	-42.8744	171.033	2018-05-05	0.0798	MALL.BACKCROSS_SWARM	PV346341	PRJNA1238238	SAMN47463014
PL8211	PL8211	Anas platyrhynchos	Mallard	Female	Adult	New Zealand	SOUTH	JC Farm	-42.8744	171.033	2018-05-05	0.0471	F4-MALL	PV346342	PRJNA1238238	SAMN47463015
PL8212	PL8212	Anas platyrhynchos	Mallard	Female	Adult	New Zealand	SOUTH	JC Farm	-42.8744	171.033	2018-05-05	0.2652	MALL.BACKCROSS_SWARM	PV346343	PRJNA1238238	SAMN47463016
PL8290	PL8290	Anas platyrhynchos	Mallard	Male	Juvenile	New Zealand	SOUTH	Kaiwera	-46.1752	169.137	2018-05-05	0.0275	MALL.BACKCROSS_SWARM	PV346126	PRJNA1238238	SAMN47463017
PL8291	PL8291	Anas platyrhynchos	Mallard	Female	Juvenile	New Zealand	SOUTH	Kaiwera	-46.1752	169.137	2018-05-05	0.0867	MALL.BACKCROSS_SWARM	PV346344	PRJNA1238238	SAMN47463018
PL8292	PL8292	Anas platyrhynchos	Mallard	Male	Juvenile	New Zealand	SOUTH	Kaiwera	-46.1752	169.137	2018-05-05	0.0139	PURE.MALL	OR090540	PRJNA980669	SAMN35662548
PL8293	PL8293	Anas platyrhynchos	Mallard	Unknown	Unknown	New Zealand	SOUTH	Kaiwera	-46.1752	169.137	2018-05-05	0.0165	PURE.MALL	OR090541	PRJNA980669	SAMN35662549
PL8294	PL8294	Anas platyrhynchos	Mallard	Male	Juvenile	New Zealand	SOUTH	Kaiwera	-46.1752	169.137	2018-05-05	0.1228	F3-MALL	PV346604	PRJNA1238238	SAMN47463019
PL8295	PL8295	Anas platyrhynchos	Mallard	Female	Juvenile	New Zealand	SOUTH	Kaiwera	-46.1752	169.137	2018-05-05	0.0621	F4-MALL	PV346107	PRJNA1238238	SAMN47463020
PL8296	PL8296	Anas platyrhynchos	Mallard	Female	Juvenile	New Zealand	SOUTH	Kaiwera	-46.1752	169.137	2018-05-05	0.1158	F3-MALL	PV346346	PRJNA1238238	SAMN47463021
PL8297	PL8297	Anas platyrhynchos	Mallard	Male	Adult	New Zealand	SOUTH	Kaiwera	-46.1752	169.137	2018-05-05	0.1643	MALL.BACKCROSS_SWARM	PV346347	PRJNA1238238	SAMN47463022
PL8230	PL8230	Anas s. superciliosa x Anas platyrhynchos	Grey Duck x Mallard	Male	Adult	New Zealand	SOUTH	Lake Mahinapua	-42.7962	170.918	2018-05-05	1	GRDU	PP746929	PRJNA1106373	SAMN41130513
PL8231	PL8231	Anas s. superciliosa x Anas platyrhynchos	Grey Duck x Mallard	Male	Juvenile	New Zealand	SOUTH	Lake Mahinapua	-42.7962	170.918	2018-05-05	0.3149	MALL.BACKCROSS_SWARM	PV346184	PRJNA1238238	SAMN47463023
PL8288	PL8288	Anas s. superciliosa x Anas platyrhynchos	Grey Duck x Mallard	Female	Juvenile	New Zealand	SOUTH	Morven	-44.8497	171.146	2018-05-05	0.0754	MALL.BACKCROSS_SWARM	PV346349	PRJNA1238238	SAMN47463024
PL8289	PL8289	Anas s. superciliosa x Anas platyrhynchos	Grey Duck x Mallard	Male	Adult	New Zealand	SOUTH	Morven	-44.8497	171.146	2018-05-05	0.0845	MALL.BACKCROSS_SWARM	PV346350	PRJNA1238238	SAMN47463025
PL8041	PL8041	Anas s. superciliosa x Anas platyrhynchos	Grey Duck x Mallard	Female	Juvenile	New Zealand	SOUTH	Mt. Hess	-41.3983	173.108	2018-05-07	0.1142	MALL.BACKCROSS_SWARM	PV346538	PRJNA1238238	SAMN47463026
PL8042	PL8042	Anas s. superciliosa x Anas platyrhynchos	Grey Duck x Mallard	Male	Juvenile	New Zealand	SOUTH	Mt. Hess	-41.3983	173.108	2018-05-07	0.1956	MALL.BACKCROSS_SWARM	PV346351	PRJNA1238238	SAMN47463027
PL8020	PL8020	Anas s. superciliosa x Anas platyrhynchos	Grey Duck x Mallard	Female	Adult	New Zealand	SOUTH	Murchison	-41.7957	172.331	2018-05-05	0.987	GRDU	PP746924	PRJNA1106373	SAMN41130508
PL8021	PL8021	Anas s. superciliosa x Anas platyrhynchos	Grey Duck x Mallard	Female	Adult	New Zealand	SOUTH	Murchison	-41.7957	172.331	2018-05-05	0.5247	F1	PV346145	PRJNA1238238	SAMN47463028
PL8022	PL8022	Anas s. superciliosa x Anas platyrhynchos	Grey Duck x Mallard	Male	Adult	New Zealand	SOUTH	Murchison	-41.7957	172.331	2018-05-05	0.7299	NZGR.BACKCROSS_SWARM	PV346158	PRJNA1238238	SAMN47463029
PL8023	PL8023	Anas s. superciliosa x Anas platyrhynchos	Grey Duck x Mallard	Male	Juvenile	New Zealand	SOUTH	Murchison	-41.7957	172.331	2018-05-05	0.5019	F1	PV346352	PRJNA1238238	SAMN47463030
PL8024	PL8024	Anas s. superciliosa x Anas platyrhynchos	Grey Duck x Mallard	Male	Adult	New Zealand	SOUTH	Murchison	-41.7957	172.331	2018-05-05	0.9995	GRDU	PP746925	PRJNA1106373	SAMN41130509
PL8025	PL8025	Anas s. superciliosa x Anas platyrhynchos	Grey Duck x Mallard	Male	Juvenile	New Zealand	SOUTH	Murchison	-41.7957	172.331	2018-05-05	0.8515	NZGR.BACKCROSS_SWARM	PV346353	PRJNA1238238	SAMN47463031
PL8026	PL8026	Anas s. superciliosa x Anas platyrhynchos	Grey Duck x Mallard	Female	Juvenile	New Zealand	SOUTH	Murchison	-41.7957	172.331	2018-05-05	0.5253	F1	PV346185	PRJNA1238238	SAMN47463032
PL8027	PL8027	Anas s. superciliosa x Anas platyrhynchos	Grey Duck x Mallard	Female	Juvenile	New Zealand	SOUTH	Murchison	-41.7957	172.331	2018-05-05	0.1612	MALL.BACKCROSS_SWARM	PV346354	PRJNA1238238	SAMN47463033
PL8028	PL8028	Anas s. superciliosa x Anas platyrhynchos	Grey Duck x Mallard	Male	Adult	New Zealand	SOUTH	Murchison	-41.7957	172.331	2018-05-05	0.1151	F3-MALL	PV346355	PRJNA1238238	SAMN47463034
PL8029	PL8029	Anas s. superciliosa x Anas platyrhynchos	Grey Duck x Mallard	Male	Juvenile	New Zealand	SOUTH	Murchison	-41.7957	172.331	2018-05-05	0.0254	MALL.BACKCROSS_SWARM	PV346581	PRJNA1238238	SAMN47463035
PL8030	PL8030	Anas s. superciliosa x Anas platyrhynchos	Grey Duck x Mallard	Male	Juvenile	New Zealand	SOUTH	Murchison	-41.7957	172.331	2018-05-05	0.0734	MALL.BACKCROSS_SWARM	PV346356	PRJNA1238238	SAMN47463036
PL8031	PL8031	Anas s. superciliosa x Anas platyrhynchos	Grey Duck x Mallard	Male	Juvenile	New Zealand	SOUTH	Murchison	-41.7957	172.331	2018-05-05	0.2991	MALL.BACKCROSS_SWARM	PV346539	PRJNA1238238	SAMN47463037
PL8154	PL8154	Anas s. superciliosa x Anas platyrhynchos	Grey Duck x Mallard	Female	Adult	New Zealand	SOUTH	Murray Creek, Kowhitirangi; Hokitikia valley	-42.8408	171.02	2018-05-05	0.2062	MALL.BACKCROSS_SWARM	PV346357	PRJNA1238238	SAMN47463038
PL8171	PL8171	Anas s. superciliosa x Anas platyrhynchos	Grey Duck x Mallard	Male	Juvenile	New Zealand	SOUTH	Murray Creek, Kowhitirangi; Hokitikia valley	-42.8408	171.02	2018-05-05	0.1521	MALL.BACKCROSS_SWARM	PV346582	PRJNA1238238	SAMN47463039
PL8172	PL8172	Anas s. superciliosa x Anas platyrhynchos	Grey Duck x Mallard	Male	Adult	New Zealand	SOUTH	Murray Creek, Kowhitirangi; Hokitikia valley	-42.8408	171.02	2018-05-05	0.1037	MALL.BACKCROSS_SWARM	PV346358	PRJNA1238238	SAMN47463040
PL8173	PL8173	Anas s. superciliosa x Anas platyrhynchos	Grey Duck x Mallard	Male	Adult	New Zealand	SOUTH	Murray Creek, Kowhitirangi; Hokitikia valley	-42.8408	171.02	2018-05-05	0.0586	F4-MALL	PV346359	PRJNA1238238	SAMN47463041
PL8174	PL8174	Anas s. superciliosa x Anas platyrhynchos	Grey Duck x Mallard	Male	Adult	New Zealand	SOUTH	Murray Creek, Kowhitirangi; Hokitikia valley	-42.8408	171.02	2018-05-05	0.0759	MALL.BACKCROSS_SWARM	PV346360	PRJNA1238238	SAMN47463042
PL8175	PL8175	Anas s. superciliosa x Anas platyrhynchos	Grey Duck x Mallard	Female	Adult	New Zealand	SOUTH	Murray Creek, Kowhitirangi; Hokitikia valley	-42.8408	171.02	2018-05-05	0.1451	MALL.BACKCROSS_SWARM	PV346361	PRJNA1238238	SAMN47463043
PL8176	PL8176	Anas s. superciliosa x Anas platyrhynchos	Grey Duck x Mallard	Male	Adult	New Zealand	SOUTH	Murray Creek, Kowhitirangi; Hokitikia valley	-42.8408	171.02	2018-05-05	0.89	NZGR.BACKCROSS_SWARM	PV346362	PRJNA1238238	SAMN47463044
PL8177	PL8177	Anas s. superciliosa x Anas platyrhynchos	Grey Duck x Mallard	Male	Juvenile	New Zealand	SOUTH	Murray Creek, Kowhitirangi; Hokitikia valley	-42.8408	171.02	2018-05-05	1	GRDU	PP746927	PRJNA1106373	SAMN41130511
PL8178	PL8178	Anas s. superciliosa x Anas platyrhynchos	Grey Duck x Mallard	Male	Adult	New Zealand	SOUTH	Murray Creek, Kowhitirangi; Hokitikia valley	-42.8408	171.02	2018-05-05	0.9314	F3-GRDU	PV346160	PRJNA1238238	SAMN47463045
PL8179	PL8179	Anas s. superciliosa x Anas platyrhynchos	Grey Duck x Mallard	Female	Juvenile	New Zealand	SOUTH	Murray Creek, Kowhitirangi; Hokitikia valley	-42.8408	171.02	2018-05-05	1	GRDU	PP746928	PRJNA1106373	SAMN41130512
IEE2500	IEE2500	Anas s. superciliosa x Anas platyrhynchos	Grey Duck x Mallard	Male	Juvenile	New Zealand	SOUTH	NZ 1	-43.3703	171.932	2018-05-06	0.1324	F3-MALL	PV346364	PRJNA1238238	SAMN47463046
PL8151	PL8151	Anas s. superciliosa x Anas platyrhynchos	Grey Duck x Mallard	Male	Adult	New Zealand	SOUTH	NZ 1	-43.3703	171.932	2018-05-06	0.0797	MALL.BACKCROSS_SWARM	PV346365	PRJNA1238238	SAMN47463047
PL8152	PL8152	Anas s. superciliosa x Anas platyrhynchos	Grey Duck x Mallard	Female	Adult	New Zealand	SOUTH	NZ 1	-43.3703	171.932	2018-05-06	0.0616	F4-MALL	PV346116	PRJNA1238238	SAMN47463048
PL8153	PL8153	Anas s. superciliosa x Anas platyrhynchos	Grey Duck x Mallard	Male	Juvenile	New Zealand	SOUTH	NZ 1	-43.3703	171.932	2018-05-06	0.1253	F3-MALL	PV346366	PRJNA1238238	SAMN47463049
PL8205	PL8205	Anas s. superciliosa x Anas platyrhynchos	Grey Duck x Mallard	Male	Juvenile	New Zealand	SOUTH	NZ 1	-43.3703	171.932	2018-05-08	0.0985	MALL.BACKCROSS_SWARM	PV346522	PRJNA1238238	SAMN47463050
PL8206	PL8206	Anas s. superciliosa x Anas platyrhynchos	Grey Duck x Mallard	Female	Juvenile	New Zealand	SOUTH	NZ 1	-43.3703	171.932	2018-05-08	0.0569	F4-MALL	PV346367	PRJNA1238238	SAMN47463051
PL8155	PL8155	Anas s. superciliosa x Anas platyrhynchos	Grey Duck x Mallard	Male	Adult	New Zealand	SOUTH	NZ 2	-43.3746	171.902	2018-05-07	0	PURE.MALL	OR090534	PRJNA980669	SAMN35662542
PL8156	PL8156	Anas s. superciliosa x Anas platyrhynchos	Grey Duck x Mallard	Male	Juvenile	New Zealand	SOUTH	NZ 2	-43.3746	171.902	2018-05-07	0.1076	MALL.BACKCROSS_SWARM	PV346369	PRJNA1238238	SAMN47463052
PL8157	PL8157	Anas s. superciliosa x Anas platyrhynchos	Grey Duck x Mallard	Male	Adult	New Zealand	SOUTH	NZ 2	-43.3746	171.902	2018-05-07	0.0563	F4-MALL	PV346370	PRJNA1238238	SAMN47463053
PL8158	PL8158	Anas s. superciliosa x Anas platyrhynchos	Grey Duck x Mallard	Male	Juvenile	New Zealand	SOUTH	NZ 2	-43.3746	171.902	2018-05-07	0.1854	MALL.BACKCROSS_SWARM	PV346371	PRJNA1238238	SAMN47463054
PL8159	PL8159	Anas s. superciliosa x Anas platyrhynchos	Grey Duck x Mallard	Female	Adult	New Zealand	SOUTH	NZ 2	-43.3746	171.902	2018-05-07	0.0357	MALL.BACKCROSS_SWARM	PV346198	PRJNA1238238	SAMN47463055
PL8160	PL8160	Anas s. superciliosa x Anas platyrhynchos	Grey Duck x Mallard	Male	Adult	New Zealand	SOUTH	NZ 2	-43.3746	171.902	2018-05-07	0.0552	F4-MALL	PV346372	PRJNA1238238	SAMN47463056
PL8161	PL8161	Anas s. superciliosa x Anas platyrhynchos	Grey Duck x Mallard	Male	Juvenile	New Zealand	SOUTH	NZ 2	-43.3746	171.902	2018-05-07	0.0349	MALL.BACKCROSS_SWARM	PV346373	PRJNA1238238	SAMN47463057
PL8162	PL8162	Anas s. superciliosa x Anas platyrhynchos	Grey Duck x Mallard	Male	Juvenile	New Zealand	SOUTH	NZ 2	-43.3746	171.902	2018-05-07	0.0726	MALL.BACKCROSS_SWARM	PV346374	PRJNA1238238	SAMN47463058
PL8163	PL8163	Anas s. superciliosa x Anas platyrhynchos	Grey Duck x Mallard	Female	Juvenile	New Zealand	SOUTH	NZ 2	-43.3746	171.902	2018-05-07	0.1119	MALL.BACKCROSS_SWARM	PV346162	PRJNA1238238	SAMN47463059
PL8164	PL8164	Anas s. superciliosa x Anas platyrhynchos	Grey Duck x Mallard	Female	Adult	New Zealand	SOUTH	NZ 2	-43.3746	171.902	2018-05-07	0.109	MALL.BACKCROSS_SWARM	PV346163	PRJNA1238238	SAMN47463060
PL8167	PL8167	Anas s. superciliosa x Anas platyrhynchos	Grey Duck x Mallard	Male	Adult	New Zealand	SOUTH	NZ 2	-43.3746	171.902	2018-05-05	0.0501	F4-MALL	PV346375	PRJNA1238238	SAMN47463061
PL8168	PL8168	Anas s. superciliosa x Anas platyrhynchos	Grey Duck x Mallard	Female	Juvenile	New Zealand	SOUTH	NZ 2	-43.3746	171.902	2018-05-05	0.1035	MALL.BACKCROSS_SWARM	PV346376	PRJNA1238238	SAMN47463062
PL8169	PL8169	Anas s. superciliosa x Anas platyrhynchos	Grey Duck x Mallard	Female	Juvenile	New Zealand	SOUTH	NZ 2	-43.3746	171.902	2018-05-05	0.0855	MALL.BACKCROSS_SWARM	PV346377	PRJNA1238238	SAMN47463063
PL8186	PL8186	Anas s. superciliosa x Anas platyrhynchos	Grey Duck x Mallard	Male	Adult	New Zealand	SOUTH	NZ 2	-43.3746	171.902	2018-05-07	0.1194	F3-MALL	PV346378	PRJNA1238238	SAMN47463064
PL8207	PL8207	Anas s. superciliosa x Anas platyrhynchos	Grey Duck x Mallard	Male	Adult	New Zealand	SOUTH	NZ 2	-43.3746	171.902	2018-05-07	0.0656	MALL.BACKCROSS_SWARM	PV346379	PRJNA1238238	SAMN47463065
IEE2501	IEE2501	Anas s. superciliosa x Anas platyrhynchos	Grey Duck x Mallard	Female	N/A	New Zealand	SOUTH	NZ 3	-43.3884	171.95	2018-05-07	0.136	MALL.BACKCROSS_SWARM	PV346380	PRJNA1238238	SAMN47463066
PL8170	PL8170	Anas s. superciliosa x Anas platyrhynchos	Grey Duck x Mallard	Male	Adult	New Zealand	SOUTH	NZ 3	-43.3884	171.95	2018-05-07	0.1113	MALL.BACKCROSS_SWARM	PV346381	PRJNA1238238	SAMN47463067
PL8180	PL8180	Anas s. superciliosa x Anas platyrhynchos	Grey Duck x Mallard	Female	Adult	New Zealand	SOUTH	NZ 3	-43.3884	171.95	2018-05-07	0.0988	MALL.BACKCROSS_SWARM	PV346382	PRJNA1238238	SAMN47463068
PL8181	PL8181	Anas s. superciliosa x Anas platyrhynchos	Grey Duck x Mallard	Male	Adult	New Zealand	SOUTH	NZ 3	-43.3884	171.95	2018-05-07	0.1206	F3-MALL	PV346383	PRJNA1238238	SAMN47463069
PL8182	PL8182	Anas s. superciliosa x Anas platyrhynchos	Grey Duck x Mallard	Female	Juvenile	New Zealand	SOUTH	NZ 3	-43.3884	171.95	2018-05-07	0.5605	NZGR.BACKCROSS_SWARM	PV346384	PRJNA1238238	SAMN47463070
PL8183	PL8183	Anas s. superciliosa x Anas platyrhynchos	Grey Duck x Mallard	Male	Juvenile	New Zealand	SOUTH	NZ 3	-43.3884	171.95	2018-05-07	0.103	MALL.BACKCROSS_SWARM	PV346385	PRJNA1238238	SAMN47463071
PL8184	PL8184	Anas s. superciliosa x Anas platyrhynchos	Grey Duck x Mallard	Male	Juvenile	New Zealand	SOUTH	NZ 3	-43.3884	171.95	2018-05-07	0.0651	MALL.BACKCROSS_SWARM	PV346583	PRJNA1238238	SAMN47463072
PL8309	PL8309	Anas s. superciliosa x Anas platyrhynchos	Grey Duck x Mallard	Male	Adult	New Zealand	SOUTH	NZ 4	-44.7087	170.993	2018-05-10	0.0035	PURE.MALL	OR090543	PRJNA980669	SAMN35662551
PL8310	PL8310	Anas s. superciliosa x Anas platyrhynchos	Grey Duck x Mallard	Female	Juvenile	New Zealand	SOUTH	NZ 4	-44.7087	170.993	2018-05-10	0.0271	MALL.BACKCROSS_SWARM	PV346387	PRJNA1238238	SAMN47463073
PL8300	PL8300	Anas s. superciliosa x Anas platyrhynchos	Grey Duck x Mallard	Female	Adult	New Zealand	SOUTH	NZ 6	-43.8208	171.698	2018-05-05	0.0653	MALL.BACKCROSS_SWARM	PV346388	PRJNA1238238	SAMN47463074
PL8301	PL8301	Anas s. superciliosa x Anas platyrhynchos	Grey Duck x Mallard	Male	Adult	New Zealand	SOUTH	NZ 6	-43.8208	171.698	2018-05-05	0.1597	MALL.BACKCROSS_SWARM	PV346389	PRJNA1238238	SAMN47463075
PL8302	PL8302	Anas s. superciliosa x Anas platyrhynchos	Grey Duck x Mallard	Female	Adult	New Zealand	SOUTH	NZ 6	-43.8208	171.698	2018-05-05	0	PURE.MALL	OR090542	PRJNA980669	SAMN35662550
PL8303	PL8303	Anas s. superciliosa x Anas platyrhynchos	Grey Duck x Mallard	Male	Adult	New Zealand	SOUTH	NZ 6	-43.8208	171.698	2018-05-05	0.2148	MALL.BACKCROSS_SWARM	PV346146	PRJNA1238238	SAMN47463076
PL8304	PL8304	Anas s. superciliosa x Anas platyrhynchos	Grey Duck x Mallard	Male	Adult	New Zealand	SOUTH	NZ 6	-43.8208	171.698	2018-05-05	0.2353	MALL.BACKCROSS_SWARM	PV346391	PRJNA1238238	SAMN47463077
PL8305	PL8305	Anas s. superciliosa x Anas platyrhynchos	Grey Duck x Mallard	Male	Adult	New Zealand	SOUTH	NZ 6	-43.8208	171.698	2018-05-05	0.1147	MALL.BACKCROSS_SWARM	PV346392	PRJNA1238238	SAMN47463078
PL8306	PL8306	Anas s. superciliosa x Anas platyrhynchos	Grey Duck x Mallard	Male	Adult	New Zealand	SOUTH	NZ 6	-43.8208	171.698	2018-05-05	0.0399	MALL.BACKCROSS_SWARM	PV346631	PRJNA1238238	SAMN47463079
PL8307	PL8307	Anas s. superciliosa x Anas platyrhynchos	Grey Duck x Mallard	Male	Juvenile	New Zealand	SOUTH	NZ 6	-43.8208	171.698	2018-05-05	0.047	F4-MALL	PV346393	PRJNA1238238	SAMN47463080
IEE2509	IEE2509	Anas s. superciliosa x Anas platyrhynchos	Grey Duck x Mallard	Male	Adult	New Zealand	SOUTH	NZ 7	-44.7166	171.162	2018-05-11	0.1072	MALL.BACKCROSS_SWARM	PV346394	PRJNA1238238	SAMN47463081
IEE2510	IEE2510	Anas s. superciliosa x Anas platyrhynchos	Grey Duck x Mallard	Male	Adult	New Zealand	SOUTH	NZ 7	-44.7166	171.162	2018-05-11	0	PURE.MALL	OR089949	PRJNA980669	SAMN35641721
IEE2511	IEE2511	Anas s. superciliosa x Anas platyrhynchos	Grey Duck x Mallard	Female	Adult	New Zealand	SOUTH	NZ 7	-44.7166	171.162	2018-05-11	0.0002	PURE.MALL	OR089950	PRJNA980669	SAMN35641722
IEE2512	IEE2512	Anas s. superciliosa x Anas platyrhynchos	Grey Duck x Mallard	Male	Juvenile	New Zealand	SOUTH	NZ 7	-44.7166	171.162	2018-05-11	0.1453	MALL.BACKCROSS_SWARM	PV346585	PRJNA1238238	SAMN47463082
PL8318	PL8318	Anas s. superciliosa x Anas platyrhynchos	Grey Duck x Mallard	Male	Adult	New Zealand	SOUTH	NZ 7	-44.7166	171.162	2018-05-11	0.0861	MALL.BACKCROSS_SWARM	PV346396	PRJNA1238238	SAMN47463083
PL8319	PL8319	Anas s. superciliosa x Anas platyrhynchos	Grey Duck x Mallard	Female	Adult	New Zealand	SOUTH	NZ 7	-44.7166	171.162	2018-05-11	0.0541	F4-MALL	PV346397	PRJNA1238238	SAMN47463084
PL8320	PL8320	Anas s. superciliosa x Anas platyrhynchos	Grey Duck x Mallard	Female	Juvenile	New Zealand	SOUTH	NZ 7	-44.7166	171.162	2018-05-11	0.1857	MALL.BACKCROSS_SWARM	PV346398	PRJNA1238238	SAMN47463085
IEE2518	IEE2518	Anas s. superciliosa x Anas platyrhynchos	Grey Duck x Mallard	Male	Juvenile	New Zealand	SOUTH	NZ 9	-44.8271	171.13	2018-05-12	0.1003	MALL.BACKCROSS_SWARM	PV346399	PRJNA1238238	SAMN47463086
IEE2519	IEE2519	Anas s. superciliosa x Anas platyrhynchos	Grey Duck x Mallard	Male	Juvenile	New Zealand	SOUTH	NZ 9	-44.8271	171.13	2018-05-12	0.1114	MALL.BACKCROSS_SWARM	PV346400	PRJNA1238238	SAMN47463087
IEE2520	IEE2520	Anas s. superciliosa x Anas platyrhynchos	Grey Duck x Mallard	Male	Juvenile	New Zealand	SOUTH	NZ 9	-44.8271	171.13	2018-05-12	0.1995	MALL.BACKCROSS_SWARM	PV346199	PRJNA1238238	SAMN47463088
IEE2521	IEE2521	Anas s. superciliosa x Anas platyrhynchos	Grey Duck x Mallard	Male	Juvenile	New Zealand	SOUTH	NZ 9	-44.8271	171.13	2018-05-12	0.1574	MALL.BACKCROSS_SWARM	PV346605	PRJNA1238238	SAMN47463089
IEE2522	IEE2522	Anas s. superciliosa x Anas platyrhynchos	Grey Duck x Mallard	Female	Juvenile	New Zealand	SOUTH	NZ 9	-44.8271	171.13	2018-05-12	0.1689	MALL.BACKCROSS_SWARM	PV346401	PRJNA1238238	SAMN47463090
PL8286	PL8286	Anas s. superciliosa x Anas platyrhynchos	Grey Duck x Mallard	Male	Juvenile	New Zealand	SOUTH	NZ 9	-44.8271	171.13	2018-05-05	0.7307	NZGR.BACKCROSS_SWARM	PV346402	PRJNA1238238	SAMN47463091
PL8287	PL8287	Anas s. superciliosa x Anas platyrhynchos	Grey Duck x Mallard	Female	Juvenile	New Zealand	SOUTH	NZ 9	-44.8271	171.13	2018-05-05	0.9674	F4-GRDU	PV346117	PRJNA1238238	SAMN47463092
PL8324	PL8324	Anas s. superciliosa x Anas platyrhynchos	Grey Duck x Mallard	Male	N/A	New Zealand	SOUTH	NZ 9	-44.8271	171.13	2018-05-11	0.108	MALL.BACKCROSS_SWARM	PV346403	PRJNA1238238	SAMN47463093
PL8325	PL8325	Anas s. superciliosa x Anas platyrhynchos	Grey Duck x Mallard	Male	Juvenile	New Zealand	SOUTH	NZ 9	-44.8271	171.13	2018-05-12	0.1044	MALL.BACKCROSS_SWARM	PV346586	PRJNA1238238	SAMN47463094
PL8326	PL8326	Anas s. superciliosa x Anas platyrhynchos	Grey Duck x Mallard	Male	Juvenile	New Zealand	SOUTH	NZ 9	-44.8271	171.13	2018-05-12	0.3064	MALL.BACKCROSS_SWARM	PV346404	PRJNA1238238	SAMN47463095
PL8327	PL8327	Anas s. superciliosa x Anas platyrhynchos	Grey Duck x Mallard	Male	Juvenile	New Zealand	SOUTH	NZ 9	-44.8271	171.13	2018-05-12	0.0317	MALL.BACKCROSS_SWARM	PV346405	PRJNA1238238	SAMN47463096
PL8328	PL8328	Anas s. superciliosa x Anas platyrhynchos	Grey Duck x Mallard	Female	Juvenile	New Zealand	SOUTH	NZ 9	-44.8271	171.13	2018-05-12	0.0339	MALL.BACKCROSS_SWARM	PV346587	PRJNA1238238	SAMN47463097
PL8329	PL8329	Anas s. superciliosa x Anas platyrhynchos	Grey Duck x Mallard	Female	Juvenile	New Zealand	SOUTH	NZ 9	-44.8271	171.13	2018-05-12	0.1035	MALL.BACKCROSS_SWARM	PV346406	PRJNA1238238	SAMN47463098
PL8330	PL8330	Anas s. superciliosa x Anas platyrhynchos	Grey Duck x Mallard	Female	Adult	New Zealand	SOUTH	NZ 9	-44.8271	171.13	2018-05-12	0.0637	F4-MALL	PV346407	PRJNA1238238	SAMN47463099
PL8331	PL8331	Anas s. superciliosa x Anas platyrhynchos	Grey Duck x Mallard	Female	Adult	New Zealand	SOUTH	NZ 9	-44.8271	171.13	2018-05-12	0.0464	F4-MALL	PV346408	PRJNA1238238	SAMN47463100
PL8218	PL8218	Anas s. superciliosa x Anas platyrhynchos	Grey Duck x Mallard	Female	Juvenile	New Zealand	SOUTH	NZ A	-42.7444	173.259	2018-05-07	0.3153	MALL.BACKCROSS_SWARM	PV346164	PRJNA1238238	SAMN47463101
PL8219	PL8219	Anas s. superciliosa x Anas platyrhynchos	Grey Duck x Mallard	Female	Adult	New Zealand	SOUTH	NZ A	-42.7444	173.259	2018-05-07	0.4348	MALL.BACKCROSS_SWARM	PV346409	PRJNA1238238	SAMN47463102
PL8220	PL8220	Anas s. superciliosa x Anas platyrhynchos	Grey Duck x Mallard	Female	Adult	New Zealand	SOUTH	NZ A	-42.7444	173.259	2018-05-07	0.0577	F4-MALL	PV346606	PRJNA1238238	SAMN47463103
PL8221	PL8221	Anas s. superciliosa x Anas platyrhynchos	Grey Duck x Mallard	Female	Juvenile	New Zealand	SOUTH	NZ A	-42.7444	173.259	2018-05-07	0.4301	MALL.BACKCROSS_SWARM	PV346588	PRJNA1238238	SAMN47463104
PL8222	PL8222	Anas s. superciliosa x Anas platyrhynchos	Grey Duck x Mallard	Male	Adult	New Zealand	SOUTH	NZ A	-42.7444	173.259	2018-05-07	0.6633	NZGR.BACKCROSS_SWARM	PV346410	PRJNA1238238	SAMN47463105
PL8223	PL8223	Anas s. superciliosa x Anas platyrhynchos	Grey Duck x Mallard	Male	Adult	New Zealand	SOUTH	NZ A	-42.7444	173.259	2018-05-07	0.6588	NZGR.BACKCROSS_SWARM	PV346411	PRJNA1238238	SAMN47463106
PL8224	PL8224	Anas s. superciliosa x Anas platyrhynchos	Grey Duck x Mallard	Female	Adult	New Zealand	SOUTH	NZ A	-42.7444	173.259	2018-05-07	0	PURE.MALL	OR090536	PRJNA980669	SAMN35662544
PL8225	PL8225	Anas s. superciliosa x Anas platyrhynchos	Grey Duck x Mallard	Female	Adult	New Zealand	SOUTH	NZ A	-42.7444	173.259	2018-05-07	0.0106	PURE.MALL	OR090537	PRJNA980669	SAMN35662545
PL8226	PL8226	Anas s. superciliosa x Anas platyrhynchos	Grey Duck x Mallard	Male	Juvenile	New Zealand	SOUTH	NZ A	-42.7444	173.259	2018-05-07	0.7738	F2-GRDU	PV346118	PRJNA1238238	SAMN47463107
PL8227	PL8227	Anas s. superciliosa x Anas platyrhynchos	Grey Duck x Mallard	Female	Juvenile	New Zealand	SOUTH	NZ A	-42.7444	173.259	2018-05-07	0.7919	F2-GRDU	PV346165	PRJNA1238238	SAMN47463108
PL8268	PL8268	Anas s. superciliosa x Anas platyrhynchos	Grey Duck x Mallard	Male	Juvenile	New Zealand	SOUTH	NZ B	-42.3137	171.606	2018-05-10	0.9038	F3-GRDU	PV346136	PRJNA1238238	SAMN47463109
PL8262	PL8262	Anas s. superciliosa x Anas platyrhynchos	Grey Duck x Mallard	Female	Adult	New Zealand	SOUTH	NZ C	-42.3482	171.742	2018-05-10	0.9786	GRDU	PV346119	PRJNA1238238	SAMN47463110
PL8263	PL8263	Anas s. superciliosa x Anas platyrhynchos	Grey Duck x Mallard	Male	Adult	New Zealand	SOUTH	NZ C	-42.3482	171.742	2018-05-10	0.5907	NZGR.BACKCROSS_SWARM	PV346108	PRJNA1238238	SAMN47463111
PL8265	PL8265	Anas s. superciliosa x Anas platyrhynchos	Grey Duck x Mallard	Male	Adult	New Zealand	SOUTH	NZ D	-42.3554	171.745	2018-05-10	0.9954	GRDU	PV346109	PRJNA1238238	SAMN47463112
PL8266	PL8266	Anas s. superciliosa x Anas platyrhynchos	Grey Duck x Mallard	Male	Adult	New Zealand	SOUTH	NZ D	-42.3554	171.745	2018-05-10	0.9998	GRDU	PV346186	PRJNA1238238	SAMN47463113
PL8267	PL8267	Anas s. superciliosa x Anas platyrhynchos	Grey Duck x Mallard	Male	Adult	New Zealand	SOUTH	NZ D	-42.3554	171.745	2018-05-10	1	GRDU	PV346628	PRJNA1238238	SAMN47463114
PL8264	PL8264	Anas s. superciliosa x Anas platyrhynchos	Grey Duck x Mallard	Female	Juvenile	New Zealand	SOUTH	NZ E	-42.3517	171.776	2018-05-10	1	GRDU	PV346152	PRJNA1238238	SAMN47463115
PL8269	PL8269	Anas s. superciliosa x Anas platyrhynchos	Grey Duck x Mallard	Male	Juvenile	New Zealand	SOUTH	NZ F	-42.3105	171.707	2018-05-11	0.9932	GRDU	PV346138	PRJNA1238238	SAMN47463116
PL8271	PL8271	Anas s. superciliosa x Anas platyrhynchos	Grey Duck x Mallard	Male	Juvenile	New Zealand	SOUTH	NZ G	-42.3308	171.724	2018-05-11	0.1083	MALL.BACKCROSS_SWARM	PV346413	PRJNA1238238	SAMN47463117
PL8272	PL8272	Anas s. superciliosa x Anas platyrhynchos	Grey Duck x Mallard	Male	Adult	New Zealand	SOUTH	NZ G	-42.3308	171.724	2018-05-11	0.0889	MALL.BACKCROSS_SWARM	PV346414	PRJNA1238238	SAMN47463118
PL8273	PL8273	Anas s. superciliosa x Anas platyrhynchos	Grey Duck x Mallard	Male	Adult	New Zealand	SOUTH	NZ G	-42.3308	171.724	2018-05-11	0	PURE.MALL	OR090539	PRJNA980669	SAMN35662547
PL8274	PL8274	Anas s. superciliosa x Anas platyrhynchos	Grey Duck x Mallard	Female	Adult	New Zealand	SOUTH	NZ G	-42.3308	171.724	2018-05-11	0.9088	F3-GRDU	PV346149	PRJNA1238238	SAMN47463119
PL8275	PL8275	Anas s. superciliosa x Anas platyrhynchos	Grey Duck x Mallard	Female	Juvenile	New Zealand	SOUTH	NZ G	-42.3308	171.724	2018-05-11	0.9935	GRDU	PV346174	PRJNA1238238	SAMN47463120
PL8276	PL8276	Anas s. superciliosa x Anas platyrhynchos	Grey Duck x Mallard	Male	Adult	New Zealand	SOUTH	NZ G	-42.3308	171.724	2018-05-11	0.9997	GRDU	PV346650	PRJNA1238238	SAMN47463121
PL8277	PL8277	Anas s. superciliosa x Anas platyrhynchos	Grey Duck x Mallard	Male	Adult	New Zealand	SOUTH	NZ G	-42.3308	171.724	2018-05-12	0.9839	GRDU	PV346416	PRJNA1238238	SAMN47463122
PL8278	PL8278	Anas s. superciliosa x Anas platyrhynchos	Grey Duck x Mallard	Female	Adult	New Zealand	SOUTH	NZ G	-42.3308	171.724	2018-05-12	0.9565	F4-GRDU	PV346153	PRJNA1238238	SAMN47463123
PL8279	PL8279	Anas s. superciliosa x Anas platyrhynchos	Grey Duck x Mallard	Female	Adult	New Zealand	SOUTH	NZ G	-42.3308	171.724	2018-05-12	0.9539	F4-GRDU	PV346417	PRJNA1238238	SAMN47463124
PL8000	PL8000	Anas s. superciliosa x Anas platyrhynchos	Grey Duck x Mallard	Female	Juvenile	New Zealand	SOUTH	NZ P1	-42.3554	171.745	2018-05-14	0.84	NZGR.BACKCROSS_SWARM	PV346110	PRJNA1238238	SAMN47463125
PL8001	PL8001	Anas s. superciliosa x Anas platyrhynchos	Grey Duck x Mallard	Female	Adult	New Zealand	SOUTH	NZ P1	-42.3554	171.745	2018-05-14	0.9576	F4-GRDU	PV346120	PRJNA1238238	SAMN47463126
PL8002	PL8002	Anas s. superciliosa x Anas platyrhynchos	Grey Duck x Mallard	Male	Adult	New Zealand	SOUTH	NZ P2	-42.3125	171.602	2018-05-14	0.9939	GRDU	PP746922	PRJNA1106373	SAMN41130506
PL8040	PL8040	Anas s. superciliosa x Anas platyrhynchos	Grey Duck x Mallard	Male	Adult	New Zealand	SOUTH	Quad Ridge Pond'; Mahana	-41.2605	173.018	2018-05-06	0.7182	NZGR.BACKCROSS_SWARM	PV346111	PRJNA1238238	SAMN47463127
PL8101	PL8101	Anas s. superciliosa x Anas platyrhynchos	Grey Duck x Mallard	Male	Juvenile	New Zealand	SOUTH	Rangitata	-44.097	171.469	2018-05-05	0.034	MALL.BACKCROSS_SWARM	PV346418	PRJNA1238238	SAMN47463128
PL8102	PL8102	Anas s. superciliosa x Anas platyrhynchos	Grey Duck x Mallard	Male	Juvenile	New Zealand	SOUTH	Rangitata	-44.097	171.469	2018-05-05	0.0027	PURE.MALL	OR090531	PRJNA980669	SAMN35662539
PL8103	PL8103	Anas s. superciliosa x Anas platyrhynchos	Grey Duck x Mallard	Male	Juvenile	New Zealand	SOUTH	Rangitata	-44.097	171.469	2018-05-05	0.0775	MALL.BACKCROSS_SWARM	PV346420	PRJNA1238238	SAMN47463129
PL8104	PL8104	Anas s. superciliosa x Anas platyrhynchos	Grey Duck x Mallard	Male	Juvenile	New Zealand	SOUTH	Rangitata	-44.097	171.469	2018-05-05	0.0821	MALL.BACKCROSS_SWARM	PV346421	PRJNA1238238	SAMN47463130
PL8105	PL8105	Anas s. superciliosa x Anas platyrhynchos	Grey Duck x Mallard	Male	Juvenile	New Zealand	SOUTH	Rangitata	-44.097	171.469	2018-05-05	0.0952	MALL.BACKCROSS_SWARM	PV346422	PRJNA1238238	SAMN47463131
PL8106	PL8106	Anas s. superciliosa x Anas platyrhynchos	Grey Duck x Mallard	Male	Adult	New Zealand	SOUTH	Rangitata	-44.097	171.469	2018-05-05	0.0657	MALL.BACKCROSS_SWARM	PV346629	PRJNA1238238	SAMN47463132
PL8107	PL8107	Anas s. superciliosa x Anas platyrhynchos	Grey Duck x Mallard	Male	Juvenile	New Zealand	SOUTH	Rangitata	-44.097	171.469	2018-05-05	0.0858	MALL.BACKCROSS_SWARM	PV346423	PRJNA1238238	SAMN47463133
PL8108	PL8108	Anas s. superciliosa x Anas platyrhynchos	Grey Duck x Mallard	Male	Adult	New Zealand	SOUTH	Rangitata	-44.097	171.469	2018-05-05	0.0782	MALL.BACKCROSS_SWARM	PV346424	PRJNA1238238	SAMN47463134
PL8109	PL8109	Anas s. superciliosa x Anas platyrhynchos	Grey Duck x Mallard	Male	Juvenile	New Zealand	SOUTH	Rangitata	-44.097	171.469	2018-05-05	0.0185	PURE.MALL	OR090532	PRJNA980669	SAMN35662540
PL8110	PL8110	Anas s. superciliosa x Anas platyrhynchos	Grey Duck x Mallard	Male	Adult	New Zealand	SOUTH	Rangitata	-44.097	171.469	2018-05-05	0.1089	MALL.BACKCROSS_SWARM	PV346426	PRJNA1238238	SAMN47463135
PL8111	PL8111	Anas s. superciliosa x Anas platyrhynchos	Grey Duck x Mallard	Male	Juvenile	New Zealand	SOUTH	Rangitata	-44.097	171.469	2018-05-05	0.1654	MALL.BACKCROSS_SWARM	PV346427	PRJNA1238238	SAMN47463136
PL8112	PL8112	Anas s. superciliosa x Anas platyrhynchos	Grey Duck x Mallard	Female	Adult	New Zealand	SOUTH	Rangitata	-44.097	171.469	2018-05-05	0.1006	MALL.BACKCROSS_SWARM	PV346428	PRJNA1238238	SAMN47463137
PL8113	PL8113	Anas s. superciliosa x Anas platyrhynchos	Grey Duck x Mallard	Female	Adult	New Zealand	SOUTH	Rangitata	-44.097	171.469	2018-05-05	0.0746	MALL.BACKCROSS_SWARM	PV346429	PRJNA1238238	SAMN47463138
PL8114	PL8114	Anas s. superciliosa x Anas platyrhynchos	Grey Duck x Mallard	Female	Adult	New Zealand	SOUTH	Rangitata	-44.097	171.469	2018-05-05	0.0928	MALL.BACKCROSS_SWARM	PV346430	PRJNA1238238	SAMN47463139
PL8115	PL8115	Anas s. superciliosa x Anas platyrhynchos	Grey Duck x Mallard	Female	Adult	New Zealand	SOUTH	Rangitata	-44.097	171.469	2018-05-05	0.0832	MALL.BACKCROSS_SWARM	PV346599	PRJNA1238238	SAMN47463140
PL8116	PL8116	Anas s. superciliosa x Anas platyrhynchos	Grey Duck x Mallard	Female	Adult	New Zealand	SOUTH	Rangitata	-44.097	171.469	2018-05-05	0.1328	F3-MALL	PV346431	PRJNA1238238	SAMN47463141
PL8117	PL8117	Anas s. superciliosa x Anas platyrhynchos	Grey Duck x Mallard	Female	Juvenile	New Zealand	SOUTH	Rangitata	-44.097	171.469	2018-05-05	0.0786	MALL.BACKCROSS_SWARM	PV346432	PRJNA1238238	SAMN47463142
PL8118	PL8118	Anas s. superciliosa x Anas platyrhynchos	Grey Duck x Mallard	Female	Adult	New Zealand	SOUTH	Rangitata	-44.097	171.469	2018-05-05	0.0018	PURE.MALL	OR090533	PRJNA980669	SAMN35662541
PL8119	PL8119	Anas s. superciliosa x Anas platyrhynchos	Grey Duck x Mallard	Female	Adult	New Zealand	SOUTH	Rangitata	-44.097	171.469	2018-05-05	0.2799	MALL.BACKCROSS_SWARM	PV346434	PRJNA1238238	SAMN47463143
PL8120	PL8120	Anas s. superciliosa x Anas platyrhynchos	Grey Duck x Mallard	Female	Adult	New Zealand	SOUTH	Rangitata	-44.097	171.469	2018-05-05	0.0746	MALL.BACKCROSS_SWARM	PV346435	PRJNA1238238	SAMN47463144
PL8128	PL8128	Anas s. superciliosa x Anas platyrhynchos	Grey Duck x Mallard	Male	Juvenile	New Zealand	SOUTH	Rangitata	-44.097	171.469	2018-05-05	0.1282	F3-MALL	PV346436	PRJNA1238238	SAMN47463145
PL8280	PL8280	Anas s. superciliosa x Anas platyrhynchos	Grey Duck x Mallard	Male	Adult	New Zealand	SOUTH	Reefton	-42.0839	171.868	2018-05-11	0.7366	NZGR.BACKCROSS_SWARM	PV346122	PRJNA1238238	SAMN47463146
PL8281	PL8281	Anas s. superciliosa x Anas platyrhynchos	Grey Duck x Mallard	Female	Juvenile	New Zealand	SOUTH	Reefton	-42.0839	171.868	2018-05-11	0.6296	NZGR.BACKCROSS_SWARM	PV346523	PRJNA1238238	SAMN47463147
PL8282	PL8282	Anas s. superciliosa x Anas platyrhynchos	Grey Duck x Mallard	Male	Adult	New Zealand	SOUTH	Reefton	-42.0839	171.868	2018-05-11	0.6288	NZGR.BACKCROSS_SWARM	PV346524	PRJNA1238238	SAMN47463148
PL8072	PL8072	Anas s. superciliosa x Anas platyrhynchos	Grey Duck x Mallard	Male	Juvenile	New Zealand	SOUTH	Tapanui, Otago	-46.4115	169.238	2018-05-05	0.1071	MALL.BACKCROSS_SWARM	PV346437	PRJNA1238238	SAMN47463149
PL8073	PL8073	Anas s. superciliosa x Anas platyrhynchos	Grey Duck x Mallard	Male	Juvenile	New Zealand	SOUTH	Tapanui, Otago	-46.4115	169.238	2018-05-05	0.148	MALL.BACKCROSS_SWARM	PV346438	PRJNA1238238	SAMN47463150
PL8074	PL8074	Anas s. superciliosa x Anas platyrhynchos	Grey Duck x Mallard	Male	Juvenile	New Zealand	SOUTH	Tapanui, Otago	-46.4115	169.238	2018-05-05	0.0229	PURE.MALL	OR090529	PRJNA980669	SAMN35662537
PL8075	PL8075	Anas s. superciliosa x Anas platyrhynchos	Grey Duck x Mallard	Female	Adult	New Zealand	SOUTH	Tapanui, Otago	-46.4115	169.238	2018-05-05	0.0555	F4-MALL	PV346607	PRJNA1238238	SAMN47463151
PL8076	PL8076	Anas s. superciliosa x Anas platyrhynchos	Grey Duck x Mallard	Female	Juvenile	New Zealand	SOUTH	Tapanui, Otago	-46.4115	169.238	2018-05-05	0.0995	MALL.BACKCROSS_SWARM	PV346200	PRJNA1238238	SAMN47463152
PL8077	PL8077	Anas s. superciliosa x Anas platyrhynchos	Grey Duck x Mallard	Male	Juvenile	New Zealand	SOUTH	Tapanui, Otago	-46.4115	169.238	2018-05-05	0.072	MALL.BACKCROSS_SWARM	PV346440	PRJNA1238238	SAMN47463153
PL8078	PL8078	Anas s. superciliosa x Anas platyrhynchos	Grey Duck x Mallard	Female	Juvenile	New Zealand	SOUTH	Tapanui, Otago	-46.4115	169.238	2018-05-05	0.0059	PURE.MALL	OR090530	PRJNA980669	SAMN35662538
PL8079	PL8079	Anas s. superciliosa x Anas platyrhynchos	Grey Duck x Mallard	Female	Adult	New Zealand	SOUTH	Tapanui, Otago	-46.4115	169.238	2018-05-05	0.1064	MALL.BACKCROSS_SWARM	PV346201	PRJNA1238238	SAMN47463154
PL8080	PL8080	Anas s. superciliosa x Anas platyrhynchos	Grey Duck x Mallard	Male	Adult	New Zealand	SOUTH	Tapanui, Otago	-46.4115	169.238	2018-05-05	0.0854	MALL.BACKCROSS_SWARM	PV346608	PRJNA1238238	SAMN47463155
PL8081	PL8081	Anas s. superciliosa x Anas platyrhynchos	Grey Duck x Mallard	Male	Juvenile	New Zealand	SOUTH	Tapanui, Otago	-46.4115	169.238	2018-05-05	0.126	F3-MALL	PV346442	PRJNA1238238	SAMN47463156
PL8082	PL8082	Anas s. superciliosa x Anas platyrhynchos	Grey Duck x Mallard	Male	Juvenile	New Zealand	SOUTH	Tapanui, Otago	-46.4115	169.238	2018-05-05	0.1348	F3-MALL	PV346178	PRJNA1238238	SAMN47463157
PL8083	PL8083	Anas s. superciliosa x Anas platyrhynchos	Grey Duck x Mallard	Female	Adult	New Zealand	SOUTH	Tapanui, Otago	-46.4115	169.238	2018-05-05	0.0427	MALL.BACKCROSS_SWARM	PV346609	PRJNA1238238	SAMN47463158
PL8084	PL8084	Anas s. superciliosa x Anas platyrhynchos	Grey Duck x Mallard	Male	Adult	New Zealand	SOUTH	Tapanui, Otago	-46.4115	169.238	2018-05-05	0.0436	MALL.BACKCROSS_SWARM	PV346443	PRJNA1238238	SAMN47463159
PL8232	PL8232	Anas s. superciliosa x Anas platyrhynchos	Grey Duck x Mallard	Male	Adult	New Zealand	SOUTH	Tim Burton; Lake Arther Rd., Kokatahi	-42.903	171.092	2018-05-05	1	GRDU	PP746930	PRJNA1106373	SAMN41130514
PL8233	PL8233	Anas s. superciliosa x Anas platyrhynchos	Grey Duck x Mallard	Female	Adult	New Zealand	SOUTH	Tim Burton; Lake Arther Rd., Kokatahi	-42.903	171.092	2018-05-05	0.9817	GRDU	PP746931	PRJNA1106373	SAMN41130515
PL8234	PL8234	Anas s. superciliosa x Anas platyrhynchos	Grey Duck x Mallard	Female	Adult	New Zealand	SOUTH	Tim Burton; Lake Arther Rd., Kokatahi	-42.903	171.092	2018-05-05	0.1979	MALL.BACKCROSS_SWARM	PV346444	PRJNA1238238	SAMN47463160
PL8235	PL8235	Anas s. superciliosa x Anas platyrhynchos	Grey Duck x Mallard	Male	Juvenile	New Zealand	SOUTH	Tim Burton; Lake Arther Rd., Kokatahi	-42.903	171.092	2018-05-05	0.7608	NZGR.BACKCROSS_SWARM	PV346112	PRJNA1238238	SAMN47463161
PL8236	PL8236	Anas s. superciliosa x Anas platyrhynchos	Grey Duck x Mallard	Male	Adult	New Zealand	SOUTH	Tim Burton; Lake Arther Rd., Kokatahi	-42.903	171.092	2018-05-05	0.2797	MALL.BACKCROSS_SWARM	PV346445	PRJNA1238238	SAMN47463162
PL8121	PL8121	Anas s. superciliosa x Anas platyrhynchos	Grey Duck x Mallard	Female	Juvenile	New Zealand	SOUTH	Twizel	-44.2974	170.118	2018-05-13	0.4287	MALL.BACKCROSS_SWARM	PV346123	PRJNA1238238	SAMN47463163
PL8122	PL8122	Anas s. superciliosa x Anas platyrhynchos	Grey Duck x Mallard	Female	Juvenile	New Zealand	SOUTH	Twizel	-44.2974	170.118	2018-05-13	0.797	NZGR.BACKCROSS_SWARM	PV346167	PRJNA1238238	SAMN47463164
PL8123	PL8123	Anas s. superciliosa x Anas platyrhynchos	Grey Duck x Mallard	Female	Juvenile	New Zealand	SOUTH	Twizel	-44.2974	170.118	2018-05-13	0.5736	NZGR.BACKCROSS_SWARM	PV346639	PRJNA1238238	SAMN47463165
PL8125	PL8125	Anas s. superciliosa x Anas platyrhynchos	Grey Duck x Mallard	Male	Adult	New Zealand	SOUTH	Twizel	-44.2974	170.118	2018-05-13	0.3211	MALL.BACKCROSS_SWARM	PV346446	PRJNA1238238	SAMN47463166
PL8126	PL8126	Anas s. superciliosa x Anas platyrhynchos	Grey Duck x Mallard	Male	Juvenile	New Zealand	SOUTH	Twizel	-44.2974	170.118	2018-05-13	0.0592	F4-MALL	PV346447	PRJNA1238238	SAMN47463167
PL8127	PL8127	Anas s. superciliosa x Anas platyrhynchos	Grey Duck x Mallard	Male	Juvenile	New Zealand	SOUTH	Twizel	-44.2974	170.118	2018-05-13	0.1107	MALL.BACKCROSS_SWARM	PV346590	PRJNA1238238	SAMN47463168
PL8070	PL8070	Anas s. superciliosa x Anas platyrhynchos	Grey Duck x Mallard	Male	Juvenile	New Zealand	SOUTH	Vernon	-41.5359	174.083	2018-05-05	0.1334	F3-MALL	PV346448	PRJNA1238238	SAMN47463169
PL8071	PL8071	Anas s. superciliosa x Anas platyrhynchos	Grey Duck x Mallard	Male	Adult	New Zealand	SOUTH	Vernon	-41.5359	174.083	2018-05-05	0.0603	F4-MALL	PV346449	PRJNA1238238	SAMN47463170
PL8050	PL8050	Anas s. superciliosa x Anas platyrhynchos	Grey Duck x Mallard	Male	Adult	New Zealand	SOUTH	Vernon Lagoons, Marlborough	-41.5359	174.083	2018-05-05	0.8636	NZGR.BACKCROSS_SWARM	PV346129	PRJNA1238238	SAMN47463171
PL8043	PL8043	Anas s. superciliosa x Anas platyrhynchos	Grey Duck x Mallard	Male	Juvenile	New Zealand	SOUTH	Vernon, Tasman	-41.5359	174.083	2018-05-05	0.7978	NZGR.BACKCROSS_SWARM	PV346624	PRJNA1238238	SAMN47463172
PL8044	PL8044	Anas s. superciliosa x Anas platyrhynchos	Grey Duck x Mallard	Male	Adult	New Zealand	SOUTH	Vernon, Tasman	-41.5359	174.083	2018-05-05	0.8125	NZGR.BACKCROSS_SWARM	PV346130	PRJNA1238238	SAMN47463173
PL8045	PL8045	Anas s. superciliosa x Anas platyrhynchos	Grey Duck x Mallard	Female	Juvenile	New Zealand	SOUTH	Vernon, Tasman	-41.5359	174.083	2018-05-05	0.8665	NZGR.BACKCROSS_SWARM	PV346147	PRJNA1238238	SAMN47463174
PL8046	PL8046	Anas s. superciliosa x Anas platyrhynchos	Grey Duck x Mallard	Female	Juvenile	New Zealand	SOUTH	Vernon, Tasman	-41.5359	174.083	2018-05-05	0.8102	NZGR.BACKCROSS_SWARM	PV346168	PRJNA1238238	SAMN47463175
PL8047	PL8047	Anas s. superciliosa x Anas platyrhynchos	Grey Duck x Mallard	Male	Juvenile	New Zealand	SOUTH	Vernon, Tasman	-41.5359	174.083	2018-05-05	0.6983	NZGR.BACKCROSS_SWARM	PV346640	PRJNA1238238	SAMN47463176
PL8048	PL8048	Anas s. superciliosa x Anas platyrhynchos	Grey Duck x Mallard	Female	Juvenile	New Zealand	SOUTH	Vernon, Tasman	-41.5359	174.083	2018-05-05	0.9525	F4-GRDU	PV346131	PRJNA1238238	SAMN47463177
PL8049	PL8049	Anas s. superciliosa x Anas platyrhynchos	Grey Duck x Mallard	Male	Adult	New Zealand	SOUTH	Vernon, Tasman	-41.5359	174.083	2018-05-05	0.7696	F2-GRDU	PV346124	PRJNA1238238	SAMN47463178
PL8051	PL8051	Anas s. superciliosa x Anas platyrhynchos	Grey Duck x Mallard	Female	Juvenile	New Zealand	SOUTH	Vernon, Tasman	-41.5359	174.083	2018-05-05	0.3404	MALL.BACKCROSS_SWARM	PV346169	PRJNA1238238	SAMN47463179
PL8052	PL8052	Anas s. superciliosa x Anas platyrhynchos	Grey Duck x Mallard	Female	Adult	New Zealand	SOUTH	Vernon, Tasman	-41.5359	174.083	2018-05-05	0.0217	PURE.MALL	OR090525	PRJNA980669	SAMN35662533
PL8053	PL8053	Anas s. superciliosa x Anas platyrhynchos	Grey Duck x Mallard	Female	Juvenile	New Zealand	SOUTH	Vernon, Tasman	-41.5359	174.083	2018-05-05	0.2077	MALL.BACKCROSS_SWARM	PV346451	PRJNA1238238	SAMN47463180
PL8054	PL8054	Anas s. superciliosa x Anas platyrhynchos	Grey Duck x Mallard	Male	Adult	New Zealand	SOUTH	Vernon, Tasman	-41.5359	174.083	2018-05-05	0.4106	MALL.BACKCROSS_SWARM	PV346591	PRJNA1238238	SAMN47463181
PL8055	PL8055	Anas s. superciliosa x Anas platyrhynchos	Grey Duck x Mallard	Male	Adult	New Zealand	SOUTH	Vernon, Tasman	-41.5359	174.083	2018-05-05	0.2403	MALL.BACKCROSS_SWARM	PV346452	PRJNA1238238	SAMN47463182
PL8056	PL8056	Anas s. superciliosa x Anas platyrhynchos	Grey Duck x Mallard	Male	Adult	New Zealand	SOUTH	Vernon, Tasman	-41.5359	174.083	2018-05-05	0.1132	MALL.BACKCROSS_SWARM	PV346453	PRJNA1238238	SAMN47463183
PL8057	PL8057	Anas s. superciliosa x Anas platyrhynchos	Grey Duck x Mallard	Male	Adult	New Zealand	SOUTH	Vernon, Tasman	-41.5359	174.083	2018-05-05	0.6453	NZGR.BACKCROSS_SWARM	PV346132	PRJNA1238238	SAMN47463184
PL8058	PL8058	Anas s. superciliosa x Anas platyrhynchos	Grey Duck x Mallard	Male	Adult	New Zealand	SOUTH	Vernon, Tasman	-41.5359	174.083	2018-05-05	0.1304	F3-MALL	PV346454	PRJNA1238238	SAMN47463185
PL8059	PL8059	Anas s. superciliosa x Anas platyrhynchos	Grey Duck x Mallard	Male	Juvenile	New Zealand	SOUTH	Vernon, Tasman	-41.5359	174.083	2018-05-05	0.1309	F3-MALL	PV346625	PRJNA1238238	SAMN47463186
PL8060	PL8060	Anas s. superciliosa x Anas platyrhynchos	Grey Duck x Mallard	Male	Juvenile	New Zealand	SOUTH	Vernon, Tasman	-41.5359	174.083	2018-05-05	0.1126	MALL.BACKCROSS_SWARM	PV346455	PRJNA1238238	SAMN47463187
PL8061	PL8061	Anas s. superciliosa x Anas platyrhynchos	Grey Duck x Mallard	Male	Juvenile	New Zealand	SOUTH	Vernon, Tasman	-41.5359	174.083	2018-05-05	0.1108	MALL.BACKCROSS_SWARM	PV346456	PRJNA1238238	SAMN47463188
PL8062	PL8062	Anas s. superciliosa x Anas platyrhynchos	Grey Duck x Mallard	Male	Juvenile	New Zealand	SOUTH	Vernon, Tasman	-41.5359	174.083	2018-05-05	0.0374	MALL.BACKCROSS_SWARM	PV346592	PRJNA1238238	SAMN47463189
PL8063	PL8063	Anas s. superciliosa x Anas platyrhynchos	Grey Duck x Mallard	Male	Juvenile	New Zealand	SOUTH	Vernon, Tasman	-41.5359	174.083	2018-05-05	0	PURE.MALL	OR090526	PRJNA980669	SAMN35662534
PL8064	PL8064	Anas s. superciliosa x Anas platyrhynchos	Grey Duck x Mallard	Male	Juvenile	New Zealand	SOUTH	Vernon, Tasman	-41.5359	174.083	2018-05-05	0.0302	MALL.BACKCROSS_SWARM	PV346594	PRJNA1238238	SAMN47463190
PL8065	PL8065	Anas s. superciliosa x Anas platyrhynchos	Grey Duck x Mallard	Male	Juvenile	New Zealand	SOUTH	Vernon, Tasman	-41.5359	174.083	2018-05-05	0.0408	MALL.BACKCROSS_SWARM	PV346457	PRJNA1238238	SAMN47463191
PL8066	PL8066	Anas s. superciliosa x Anas platyrhynchos	Grey Duck x Mallard	Male	Juvenile	New Zealand	SOUTH	Vernon, Tasman	-41.5359	174.083	2018-05-05	0.1024	MALL.BACKCROSS_SWARM	PV346632	PRJNA1238238	SAMN47463192
PL8067	PL8067	Anas s. superciliosa x Anas platyrhynchos	Grey Duck x Mallard	Male	Juvenile	New Zealand	SOUTH	Vernon, Tasman	-41.5359	174.083	2018-05-05	0.0835	MALL.BACKCROSS_SWARM	PV346458	PRJNA1238238	SAMN47463193
PL8068	PL8068	Anas s. superciliosa x Anas platyrhynchos	Grey Duck x Mallard	Male	Juvenile	New Zealand	SOUTH	Vernon, Tasman	-41.5359	174.083	2018-05-05	0.0026	PURE.MALL	OR090527	PRJNA980669	SAMN35662535
PL8069	PL8069	Anas s. superciliosa x Anas platyrhynchos	Grey Duck x Mallard	Male	Juvenile	New Zealand	SOUTH	Vernon, Tasman	-41.5359	174.083	2018-05-05	0.0105	PURE.MALL	OR090528	PRJNA980669	SAMN35662536
PL8014	PL8014	Anas s. superciliosa x Anas platyrhynchos	Grey Duck x Mallard	Male	Adult	New Zealand	SOUTH	Wairau River, The Narrows	-41.6971	173.286	2018-05-07	0.024	PURE.MALL	OR090523	PRJNA980669	SAMN35662531
PL8017	PL8017	Anas s. superciliosa x Anas platyrhynchos	Grey Duck x Mallard	Male	Juvenile	New Zealand	SOUTH	Wairau River, The Narrows	-41.6971	173.286	2018-05-07	0.8617	NZGR.BACKCROSS_SWARM	PV346170	PRJNA1238238	SAMN47463194
PL8015	PL8015	Anas s. superciliosa x Anas platyrhynchos	Grey Duck x Mallard	Female	Adult	New Zealand	SOUTH	Wairau Valley; Hilliston Farm	-41.6971	173.286	2018-05-05	0.0621	F4-MALL	PV346461	PRJNA1238238	SAMN47463195
PL8016	PL8016	Anas s. superciliosa x Anas platyrhynchos	Grey Duck x Mallard	Female	Juvenile	New Zealand	SOUTH	Wairau Valley; Hilliston Farm	-41.6971	173.286	2018-05-05	0.9233	F3-GRDU	PV346462	PRJNA1238238	SAMN47463196
PL8018	PL8018	Anas s. superciliosa x Anas platyrhynchos	Grey Duck x Mallard	Male	Juvenile	New Zealand	SOUTH	Wairau Valley; Hilliston Farm	-41.6971	173.286	2018-05-05	0.8312	NZGR.BACKCROSS_SWARM	PV346154	PRJNA1238238	SAMN47463197
PL8019	PL8019	Anas s. superciliosa x Anas platyrhynchos	Grey Duck x Mallard	Male	Juvenile	New Zealand	SOUTH	Wairau Valley; Hilliston Farm	-41.6971	173.286	2018-05-05	0.183	MALL.BACKCROSS_SWARM	PV346511	PRJNA1238238	SAMN47463198
PL8237	PL8237	Anas s. superciliosa x Anas platyrhynchos	Grey Duck x Mallard	Female	Adult	New Zealand	SOUTH	Wells; 231 Municipal Rd., Kokatahi	-42.8837	171.034	2018-05-05	0.6584	NZGR.BACKCROSS_SWARM	PV346463	PRJNA1238238	SAMN47463199
PL8238	PL8238	Anas s. superciliosa x Anas platyrhynchos	Grey Duck x Mallard	Male	Juvenile	New Zealand	SOUTH	Wells; 231 Municipal Rd., Kokatahi	-42.8837	171.034	2018-05-05	0.9989	GRDU	PP746932	PRJNA1106373	SAMN41130516
PL8012	PL8012	Anas s. superciliosa x Anas platyrhynchos	Grey Duck x Mallard	Male	Juvenile	New Zealand	SOUTH	Westport, Collin's DAM	-41.7759	171.646	2018-05-05	0.8886	NZGR.BACKCROSS_SWARM	PV346150	PRJNA1238238	SAMN47463200
PL8013	PL8013	Anas s. superciliosa x Anas platyrhynchos	Grey Duck x Mallard	Female	Adult	New Zealand	SOUTH	Westport, Collin's DAM	-41.7759	171.646	2018-05-05	0.8857	NZGR.BACKCROSS_SWARM	PV346180	PRJNA1238238	SAMN47463201
PL8249	PL8249	Anas s. superciliosa x Anas platyrhynchos	Grey Duck x Mallard	Male	Adult	New Zealand	SOUTH	Whia 1	-43.0549	170.72	2018-05-07	0.154	MALL.BACKCROSS_SWARM	PV346464	PRJNA1238238	SAMN47463202
PL8250	PL8250	Anas s. superciliosa x Anas platyrhynchos	Grey Duck x Mallard	Female	Adult	New Zealand	SOUTH	Whia 1	-43.0549	170.72	2018-05-07	0.536	NZGR.BACKCROSS_SWARM	PV346465	PRJNA1238238	SAMN47463203
PL8251	PL8251	Anas s. superciliosa x Anas platyrhynchos	Grey Duck x Mallard	Male	Adult	New Zealand	SOUTH	Whia 2	-43.1002	170.622	2018-05-06	1	GRDU	PP746936	PRJNA1106373	SAMN41130520
PL8252	PL8252	Anas s. superciliosa x Anas platyrhynchos	Grey Duck x Mallard	Male	Adult	New Zealand	SOUTH	Whia 2	-43.1002	170.622	2018-05-06	0.9763	GRDU	PP746937	PRJNA1106373	SAMN41130521
PL8253	PL8253	Anas s. superciliosa x Anas platyrhynchos	Grey Duck x Mallard	Male	Juvenile	New Zealand	SOUTH	Whia 2	-43.1002	170.622	2018-05-06	0.1224	F3-MALL	PV346467	PRJNA1238238	SAMN47463204
PL8254	PL8254	Anas s. superciliosa x Anas platyrhynchos	Grey Duck x Mallard	Female	Adult	New Zealand	SOUTH	Whia 2	-43.1002	170.622	2018-05-06	0.0239	PURE.MALL	OR090538	PRJNA980669	SAMN35662546
PL8255	PL8255	Anas s. superciliosa x Anas platyrhynchos	Grey Duck x Mallard	Male	Adult	New Zealand	SOUTH	Wilson	-41.9857	171.887	2018-05-05	0.9991	GRDU	PP746938	PRJNA1106373	SAMN41130522
PL8256	PL8256	Anas s. superciliosa x Anas platyrhynchos	Grey Duck x Mallard	Male	Adult	New Zealand	SOUTH	Wilson	-41.9857	171.887	2018-05-05	0.3841	MALL.BACKCROSS_SWARM	PV346155	PRJNA1238238	SAMN47463205
PL8257	PL8257	Anas s. superciliosa x Anas platyrhynchos	Grey Duck x Mallard	Male	Juvenile	New Zealand	SOUTH	Wilson	-41.9857	171.887	2018-05-05	0.9952	GRDU	PP746939	PRJNA1106373	SAMN41130523
PL8258	PL8258	Anas s. superciliosa x Anas platyrhynchos	Grey Duck x Mallard	Male	Adult	New Zealand	SOUTH	Wilson	-41.9857	171.887	2018-05-05	1	GRDU	PP746940	PRJNA1106373	SAMN41130524
120749	27120749	Anas s. superciliosa x Anas platyrhynchos	Grey Duck x Mallard	Female	Juvenile	New Zealand	NORTH	WAI	-37.9167	175.3	2014	0.0694	MALL.BACKCROSS_SWARM	PV346528	PRJNA1238238	SAMN47463206
125371	27125371	Anas s. superciliosa x Anas platyrhynchos	Grey Duck x Mallard	Female	Adult	New Zealand	NORTH	WAI	-37.9167	175.3	2015	0	PURE.MALL	OR089160	PRJNA980669	SAMN35662014
130169	27130169	Anas s. superciliosa x Anas platyrhynchos	Grey Duck x Mallard	Female	Adult	New Zealand	NORTH	WAI	-37.9167	175.3	2014	0	PURE.MALL	OR089161	PRJNA980669	SAMN35641158
131361	27131361	Anas s. superciliosa x Anas platyrhynchos	Grey Duck x Mallard	Female	Adult	New Zealand	NORTH	WAI	-37.9167	175.3	2014	0	PURE.MALL	OR089162	PRJNA980669	SAMN35641159
131456	27131456	Anas s. superciliosa x Anas platyrhynchos	Grey Duck x Mallard	Female	Adult	New Zealand	NORTH	WAI	-37.9167	175.3	2014	0	PURE.MALL	OR089163	PRJNA980669	SAMN35641160
131457	27131457	Anas s. superciliosa x Anas platyrhynchos	Grey Duck x Mallard	Female	Adult	New Zealand	NORTH	WAI	-37.9167	175.3	2014	0.079	MALL.BACKCROSS_SWARM	PV346529	PRJNA1238238	SAMN47463207
131458	27131458	Anas s. superciliosa x Anas platyrhynchos	Grey Duck x Mallard	Female	Adult	New Zealand	NORTH	WAI	-37.9167	175.3	2014	0.033	MALL.BACKCROSS_SWARM	PV346527	PRJNA1238238	SAMN47463208
131460	27131460	Anas s. superciliosa x Anas platyrhynchos	Grey Duck x Mallard	Female	Adult	New Zealand	NORTH	WAI	-37.9167	175.3	2014	0	PURE.MALL	OR089164	PRJNA980669	SAMN35641161
131462	27131462	Anas s. superciliosa x Anas platyrhynchos	Grey Duck x Mallard	Female	Adult	New Zealand	NORTH	WAI	-37.9167	175.3	2014	0	PURE.MALL	OR089165	PRJNA980669	SAMN35662015
131465	27131465	Anas s. superciliosa x Anas platyrhynchos	Grey Duck x Mallard	Female	Adult	New Zealand	NORTH	WAI	-37.9167	175.3	2014	0.9176	F3-GRDU	PV346671	PRJNA1238238	SAMN47463209
131466	27131466	Anas s. superciliosa x Anas platyrhynchos	Grey Duck x Mallard	Female	Adult	New Zealand	NORTH	WAI	-37.9167	175.3	2014	0.0576	F4-MALL	PV346470	PRJNA1238238	SAMN47463210
131467	27131467	Anas s. superciliosa x Anas platyrhynchos	Grey Duck x Mallard	Female	Adult	New Zealand	NORTH	WAI	-37.9167	175.3	2014	0.0003	PURE.MALL	OR089166	PRJNA980669	SAMN35641162
131469	27131469	Anas s. superciliosa x Anas platyrhynchos	Grey Duck x Mallard	Female	Adult	New Zealand	NORTH	WAI	-37.9167	175.3	2014	0.0006	PURE.MALL	OR089167	PRJNA980669	SAMN35641163
131471	27131471	Anas s. superciliosa x Anas platyrhynchos	Grey Duck x Mallard	Female	Adult	New Zealand	NORTH	WAI	-37.9167	175.3	2014	0.0537	F4-MALL	PV346472	PRJNA1238238	SAMN47463211
131472	27131472	Anas s. superciliosa x Anas platyrhynchos	Grey Duck x Mallard	Female	Adult	New Zealand	NORTH	WAI	-37.9167	175.3	2014	0.0494	F4-MALL	PV346664	PRJNA1238238	SAMN47463212
131474	27131474	Anas s. superciliosa x Anas platyrhynchos	Grey Duck x Mallard	Female	Adult	New Zealand	NORTH	WAI	-37.9167	175.3	2014	0.0015	PURE.MALL	OR089168	PRJNA980669	SAMN35641164
131476	27131476	Anas s. superciliosa x Anas platyrhynchos	Grey Duck x Mallard	Female	Adult	New Zealand	NORTH	WAI	-37.9167	175.3	2014	0.0523	F4-MALL	PV346668	PRJNA1238238	SAMN47463213
131483	27131483	Anas s. superciliosa x Anas platyrhynchos	Grey Duck x Mallard	Female	Adult	New Zealand	NORTH	WAI	-37.9167	175.3	2014	0.0031	PURE.MALL	OR089169	PRJNA980669	SAMN35641165
131487	27131487	Anas s. superciliosa x Anas platyrhynchos	Grey Duck x Mallard	Female	Adult	New Zealand	NORTH	WAI	-37.9167	175.3	2014	0.0608	F4-MALL	PV346614	PRJNA1238238	SAMN47463214
131494	27131494	Anas s. superciliosa x Anas platyrhynchos	Grey Duck x Mallard	Female	Adult	New Zealand	NORTH	WAI	-37.9167	175.3	2014	0.0448	MALL.BACKCROSS_SWARM	PV346530	PRJNA1238238	SAMN47463215
131498	27131498	Anas s. superciliosa x Anas platyrhynchos	Grey Duck x Mallard	Female	Adult	New Zealand	NORTH	WAI	-37.9167	175.3	2014	0.0219	PURE.MALL	OR089170	PRJNA980669	SAMN35641166
131499	27131499	Anas s. superciliosa x Anas platyrhynchos	Grey Duck x Mallard	Female	Adult	New Zealand	NORTH	WAI	-37.9167	175.3	2014	0.0928	MALL.BACKCROSS_SWARM	Failed to Amplify	PRJNA1238238	SAMN47463216
131501	27131501	Anas s. superciliosa x Anas platyrhynchos	Grey Duck x Mallard	Female	Adult	New Zealand	NORTH	WAI	-37.9167	175.3	2014	0	PURE.MALL	OR089171	PRJNA980669	SAMN35641167
131503	27131503	Anas s. superciliosa x Anas platyrhynchos	Grey Duck x Mallard	Female	Adult	New Zealand	NORTH	WAI	-37.9167	175.3	2014	0.0921	MALL.BACKCROSS_SWARM	PV346475	PRJNA1238238	SAMN47463217
131504	27131504	Anas s. superciliosa x Anas platyrhynchos	Grey Duck x Mallard	Female	Adult	New Zealand	NORTH	WAI	-37.9167	175.3	2014	0.1127	MALL.BACKCROSS_SWARM	PV346666	PRJNA1238238	SAMN47463218
141595	27141595	Anas s. superciliosa x Anas platyrhynchos	Grey Duck x Mallard	Female	Unknown	New Zealand	NORTH	WAI	-37.9167	175.3	2015	0.0119	PURE.MALL	Failed to Amplify	PRJNA1238238	SAMN47463219
141728	27141728	Anas s. superciliosa x Anas platyrhynchos	Grey Duck x Mallard	Female	Unknown	New Zealand	NORTH	WAI	-37.9167	175.3	2015	0.0602	F4-MALL	PV346217	PRJNA1238238	SAMN47463220
141878	27141878	Anas s. superciliosa x Anas platyrhynchos	Grey Duck x Mallard	Female	Unknown	New Zealand	NORTH	WAI	-37.9167	175.3	2015	0.0655	MALL.BACKCROSS_SWARM	PV346667	PRJNA1238238	SAMN47463221
143453	27143453	Anas s. superciliosa x Anas platyrhynchos	Grey Duck x Mallard	Female	Juvenile	New Zealand	NORTH	WAI	-37.9167	175.3	2015	0	PURE.MALL	OR089180	PRJNA980669	SAMN35641174
143455	27143455	Anas s. superciliosa x Anas platyrhynchos	Grey Duck x Mallard	Female	Juvenile	New Zealand	NORTH	WAI	-37.9167	175.3	2015	0	PURE.MALL	OR089181	PRJNA980669	SAMN35641175
143456	27143456	Anas s. superciliosa x Anas platyrhynchos	Grey Duck x Mallard	Female	Juvenile	New Zealand	NORTH	WAI	-37.9167	175.3	2015	0.0537	F4-MALL	PV346535	PRJNA1238238	SAMN47463222
143458	27143458	Anas s. superciliosa x Anas platyrhynchos	Grey Duck x Mallard	Female	Juvenile	New Zealand	NORTH	WAI	-37.9167	175.3	2015	0.0685	MALL.BACKCROSS_SWARM	PV346477	PRJNA1238238	SAMN47463223
143459	27143459	Anas s. superciliosa x Anas platyrhynchos	Grey Duck x Mallard	Female	Juvenile	New Zealand	NORTH	WAI	-37.9167	175.3	2015	0.0872	MALL.BACKCROSS_SWARM	PV346213	PRJNA1238238	SAMN47463224
143461	27143461	Anas s. superciliosa x Anas platyrhynchos	Grey Duck x Mallard	Female	Juvenile	New Zealand	NORTH	WAI	-37.9167	175.3	2015	0.1059	MALL.BACKCROSS_SWARM	PV346478	PRJNA1238238	SAMN47463225
143462	27143462	Anas s. superciliosa x Anas platyrhynchos	Grey Duck x Mallard	Female	Juvenile	New Zealand	NORTH	WAI	-37.9167	175.3	2015	0.0317	MALL.BACKCROSS_SWARM	PV346218	PRJNA1238238	SAMN47463226
143466	27143466	Anas s. superciliosa x Anas platyrhynchos	Grey Duck x Mallard	Female	Juvenile	New Zealand	NORTH	WAI	-37.9167	175.3	2015	0.0246	PURE.MALL	OR089182	PRJNA980669	SAMN35641176
143470	27143470	Anas s. superciliosa x Anas platyrhynchos	Grey Duck x Mallard	Female	Juvenile	New Zealand	NORTH	WAI	-37.9167	175.3	2015	0	PURE.MALL	OR089183	PRJNA980669	SAMN35641177
143471	27143471	Anas s. superciliosa x Anas platyrhynchos	Grey Duck x Mallard	Female	Juvenile	New Zealand	NORTH	WAI	-37.9167	175.3	2015	0.0585	F4-MALL	PV346542	PRJNA1238238	SAMN47463227
143472	27143472	Anas s. superciliosa x Anas platyrhynchos	Grey Duck x Mallard	Female	Juvenile	New Zealand	NORTH	WAI	-37.9167	175.3	2015	0.0669	MALL.BACKCROSS_SWARM	PV346189	PRJNA1238238	SAMN47463228
143475	27143475	Anas s. superciliosa x Anas platyrhynchos	Grey Duck x Mallard	Female	Juvenile	New Zealand	NORTH	WAI	-37.9167	175.3	2015	0.0009	PURE.MALL	OR089184	PRJNA980669	SAMN35641178
143476	27143476	Anas s. superciliosa x Anas platyrhynchos	Grey Duck x Mallard	Female	Juvenile	New Zealand	NORTH	WAI	-37.9167	175.3	2015	0.0484	F4-MALL	PV346481	PRJNA1238238	SAMN47463229
143479	27143479	Anas s. superciliosa x Anas platyrhynchos	Grey Duck x Mallard	Female	Juvenile	New Zealand	NORTH	WAI	-37.9167	175.3	2015	0.0098	PURE.MALL	OR089185	PRJNA980669	SAMN35641179
143482	27143482	Anas s. superciliosa x Anas platyrhynchos	Grey Duck x Mallard	Female	Juvenile	New Zealand	NORTH	WAI	-37.9167	175.3	2015	0.117	F3-MALL	PV346205	PRJNA1238238	SAMN47463230
143484	27143484	Anas s. superciliosa x Anas platyrhynchos	Grey Duck x Mallard	Female	Juvenile	New Zealand	NORTH	WAI	-37.9167	175.3	2015	0.0988	MALL.BACKCROSS_SWARM	PV346482	PRJNA1238238	SAMN47463231
143485	27143485	Anas s. superciliosa x Anas platyrhynchos	Grey Duck x Mallard	Female	Juvenile	New Zealand	NORTH	WAI	-37.9167	175.3	2015	0.1702	MALL.BACKCROSS_SWARM	PV346536	PRJNA1238238	SAMN47463232
143487	27143487	Anas s. superciliosa x Anas platyrhynchos	Grey Duck x Mallard	Female	Juvenile	New Zealand	NORTH	WAI	-37.9167	175.3	2015	0.0003	PURE.MALL	OR089186	PRJNA980669	SAMN35641180
143491	27143491	Anas s. superciliosa x Anas platyrhynchos	Grey Duck x Mallard	Female	Juvenile	New Zealand	NORTH	WAI	-37.9167	175.3	2015	0.2013	MALL.BACKCROSS_SWARM	Failed to Amplify	PRJNA1238238	SAMN47463233
143492	27143492	Anas s. superciliosa x Anas platyrhynchos	Grey Duck x Mallard	Female	Juvenile	New Zealand	NORTH	WAI	-37.9167	175.3	2015	0.1729	MALL.BACKCROSS_SWARM	PV346484	PRJNA1238238	SAMN47463234
143493	27143493	Anas s. superciliosa x Anas platyrhynchos	Grey Duck x Mallard	Female	Juvenile	New Zealand	NORTH	WAI	-37.9167	175.3	2015	0.0772	MALL.BACKCROSS_SWARM	PV346543	PRJNA1238238	SAMN47463235
143701	27143701	Anas s. superciliosa x Anas platyrhynchos	Grey Duck x Mallard	Female	Juvenile	New Zealand	NORTH	WAI	-37.9167	175.3	2015	0.1063	MALL.BACKCROSS_SWARM	PV346485	PRJNA1238238	SAMN47463236
131658	27131658	Anas s. superciliosa x Anas platyrhynchos	Grey Duck x Mallard	Female	Adult	New Zealand	SOUTH	SOU	-46.2	168.322	2015	0.0934	MALL.BACKCROSS_SWARM	PV346617	PRJNA1238238	SAMN47463237
131686	27131686	Anas s. superciliosa x Anas platyrhynchos	Grey Duck x Mallard	Female	Adult	New Zealand	SOUTH	SOU	-46.2	168.322	2014	0.0004	PURE.MALL	OR089172	PRJNA980669	SAMN35662016
131701	27131701	Anas s. superciliosa x Anas platyrhynchos	Grey Duck x Mallard	Female	Adult	New Zealand	SOUTH	SOU	-46.2	168.322	2014	0.0688	MALL.BACKCROSS_SWARM	PV346214	PRJNA1238238	SAMN47463238
131704	27131704	Anas s. superciliosa x Anas platyrhynchos	Grey Duck x Mallard	Female	Adult	New Zealand	SOUTH	SOU	-46.2	168.322	2014	0.0349	MALL.BACKCROSS_SWARM	PV346486	PRJNA1238238	SAMN47463239
131707	27131707	Anas s. superciliosa x Anas platyrhynchos	Grey Duck x Mallard	Female	Adult	New Zealand	SOUTH	SOU	-46.2	168.322	2014	0.0369	MALL.BACKCROSS_SWARM	PV346206	PRJNA1238238	SAMN47463240
131711	27131711	Anas s. superciliosa x Anas platyrhynchos	Grey Duck x Mallard	Female	Adult	New Zealand	SOUTH	SOU	-46.2	168.322	2014	0.1147	MALL.BACKCROSS_SWARM	PV346487	PRJNA1238238	SAMN47463241
131712	27131712	Anas s. superciliosa x Anas platyrhynchos	Grey Duck x Mallard	Female	Adult	New Zealand	SOUTH	SOU	-46.2	168.322	2014	0.0643	F4-MALL	PV346488	PRJNA1238238	SAMN47463242
131714	27131714	Anas s. superciliosa x Anas platyrhynchos	Grey Duck x Mallard	Female	Adult	New Zealand	SOUTH	SOU	-46.2	168.322	2014	0.04	MALL.BACKCROSS_SWARM	PV346532	PRJNA1238238	SAMN47463243
131716	27131716	Anas s. superciliosa x Anas platyrhynchos	Grey Duck x Mallard	Female	Adult	New Zealand	SOUTH	SOU	-46.2	168.322	2014	0.0419	MALL.BACKCROSS_SWARM	PV346202	PRJNA1238238	SAMN47463244
131717	27131717	Anas s. superciliosa x Anas platyrhynchos	Grey Duck x Mallard	Female	Adult	New Zealand	SOUTH	SOU	-46.2	168.322	2014	0.1398	MALL.BACKCROSS_SWARM	PV346489	PRJNA1238238	SAMN47463245
131720	27131720	Anas s. superciliosa x Anas platyrhynchos	Grey Duck x Mallard	Female	Adult	New Zealand	SOUTH	SOU	-46.2	168.322	2014	0.1159	F3-MALL	PV346669	PRJNA1238238	SAMN47463246
131725	27131725	Anas s. superciliosa x Anas platyrhynchos	Grey Duck x Mallard	Female	Adult	New Zealand	SOUTH	SOU	-46.2	168.322	2014	0.0488	F4-MALL	Failed to Amplify	PRJNA1238238	SAMN47463247
131728	27131728	Anas s. superciliosa x Anas platyrhynchos	Grey Duck x Mallard	Female	Adult	New Zealand	SOUTH	SOU	-46.2	168.322	2014	0.0478	F4-MALL	PV346540	PRJNA1238238	SAMN47463248
131731	27131731	Anas s. superciliosa x Anas platyrhynchos	Grey Duck x Mallard	Female	Adult	New Zealand	SOUTH	SOU	-46.2	168.322	2014	0.036	MALL.BACKCROSS_SWARM	PV346490	PRJNA1238238	SAMN47463249
131732	27131732	Anas superciliosa superciliosa	Grey Duck	Female	Adult	New Zealand	SOUTH	SOU	-46.2	168.322	2014	0.1234	F3-MALL	PV346662	PRJNA1238238	SAMN47463250
131733	27131733	Anas superciliosa superciliosa	Grey Duck	Female	Adult	New Zealand	SOUTH	SOU	-46.2	168.322	2014	0.0797	MALL.BACKCROSS_SWARM	PV346209	PRJNA1238238	SAMN47463251
131736	27131736	Anas superciliosa superciliosa	Grey Duck	Female	Adult	New Zealand	SOUTH	SOU	-46.2	168.322	2014	0.0932	MALL.BACKCROSS_SWARM	Failed to Amplify	PRJNA1238238	SAMN47463252
131739	27131739	Anas superciliosa superciliosa	Grey Duck	Female	Adult	New Zealand	SOUTH	SOU	-46.2	168.322	2014	0.1267	F3-MALL	PV346491	PRJNA1238238	SAMN47463253
131740	27131740	Anas superciliosa superciliosa	Grey Duck	Female	Adult	New Zealand	SOUTH	SOU	-46.2	168.322	2014	0.0436	MALL.BACKCROSS_SWARM	PV346526	PRJNA1238238	SAMN47463254
131742	27131742	Anas superciliosa superciliosa	Grey Duck	Female	Adult	New Zealand	SOUTH	SOU	-46.2	168.322	2014	0.0738	MALL.BACKCROSS_SWARM	PV346492	PRJNA1238238	SAMN47463255
131748	27131748	Anas superciliosa superciliosa	Grey Duck	Female	Adult	New Zealand	SOUTH	SOU	-46.2	168.322	2014	0.0391	MALL.BACKCROSS_SWARM	PV346099	PRJNA1238238	SAMN47463256
131750	27131750	Anas superciliosa superciliosa	Grey Duck	Female	Adult	New Zealand	SOUTH	SOU	-46.2	168.322	2014	0.1132	MALL.BACKCROSS_SWARM	PV346493	PRJNA1238238	SAMN47463257
141564	27141564	Anas superciliosa superciliosa	Grey Duck	Female	Unknown	New Zealand	SOUTH	SOU	-46.2	168.322	2015	0.0216	PURE.MALL	OR089174	PRJNA980669	SAMN35641169
143703	27143703	Anas superciliosa superciliosa	Grey Duck	Female	Juvenile	New Zealand	SOUTH	SOU	-46.2	168.322	2015	0.1095	MALL.BACKCROSS_SWARM	PV346494	PRJNA1238238	SAMN47463258
143706	27143706	Anas superciliosa superciliosa	Grey Duck	Female	Juvenile	New Zealand	SOUTH	SOU	-46.2	168.322	2015	0.0017	PURE.MALL	OR089187	PRJNA980669	SAMN35641181
143708	27143708	Anas superciliosa superciliosa	Grey Duck	Female	Juvenile	New Zealand	SOUTH	SOU	-46.2	168.322	2015	0.0572	F4-MALL	PV346665	PRJNA1238238	SAMN47463259
143710	27143710	Anas superciliosa superciliosa	Grey Duck	Female	Juvenile	New Zealand	SOUTH	SOU	-46.2	168.322	2015	0.0035	PURE.MALL	OR089188	PRJNA980669	SAMN35641182
143712	27143712	Anas superciliosa superciliosa	Grey Duck	Female	Juvenile	New Zealand	SOUTH	SOU	-46.2	168.322	2015	0.0464	F4-MALL	PV346495	PRJNA1238238	SAMN47463260
143713	27143713	Anas superciliosa superciliosa	Grey Duck	Female	Juvenile	New Zealand	SOUTH	SOU	-46.2	168.322	2015	0.1827	MALL.BACKCROSS_SWARM	PV346188	PRJNA1238238	SAMN47463261
143717	27143717	Anas superciliosa superciliosa	Grey Duck	Female	Juvenile	New Zealand	SOUTH	SOU	-46.2	168.322	2015	0.1343	F3-MALL	PV346496	PRJNA1238238	SAMN47463262
143719	27143719	Anas superciliosa superciliosa	Grey Duck	Female	Juvenile	New Zealand	SOUTH	SOU	-46.2	168.322	2015	0.1198	F3-MALL	PV346207	PRJNA1238238	SAMN47463263
143720	27143720	Anas superciliosa superciliosa	Grey Duck	Female	Juvenile	New Zealand	SOUTH	SOU	-46.2	168.322	2015	0.0809	MALL.BACKCROSS_SWARM	PV346514	PRJNA1238238	SAMN47463264
143722	27143722	Anas superciliosa superciliosa	Grey Duck	Female	Juvenile	New Zealand	SOUTH	SOU	-46.2	168.322	2015	0.0542	F4-MALL	PV346497	PRJNA1238238	SAMN47463265
143723	27143723	Anas superciliosa superciliosa	Grey Duck	Female	Juvenile	New Zealand	SOUTH	SOU	-46.2	168.322	2015	0.037	MALL.BACKCROSS_SWARM	PV346505	PRJNA1238238	SAMN47463266
27-143726	27143726	Anas superciliosa superciliosa	Grey Duck	Female	Juvenile	New Zealand	SOUTH	SOU	-46.2	168.322	2015	0.1563	MALL.BACKCROSS_SWARM	PV346660	PRJNA1238238	SAMN47463267
27-143727	27143727	Anas superciliosa superciliosa	Grey Duck	Female	Juvenile	New Zealand	SOUTH	SOU	-46.2	168.322	2015	0.071	MALL.BACKCROSS_SWARM	PV346498	PRJNA1238238	SAMN47463268
27-143730	27143730	Anas superciliosa superciliosa	Grey Duck	Female	Juvenile	New Zealand	SOUTH	SOU	-46.2	168.322	2015	0.0283	MALL.BACKCROSS_SWARM	PV346499	PRJNA1238238	SAMN47463269
27-143732	27143732	Anas superciliosa superciliosa	Grey Duck	Female	Juvenile	New Zealand	SOUTH	SOU	-46.2	168.322	2015	0.0429	MALL.BACKCROSS_SWARM	PV346500	PRJNA1238238	SAMN47463270
27-143735	27143735	Anas superciliosa superciliosa	Grey Duck	Female	Juvenile	New Zealand	SOUTH	SOU	-46.2	168.322	2015	0.0749	MALL.BACKCROSS_SWARM	PV346501	PRJNA1238238	SAMN47463271
27-143736	27143736	Anas superciliosa superciliosa	Grey Duck	Female	Juvenile	New Zealand	SOUTH	SOU	-46.2	168.322	2015	0.1485	MALL.BACKCROSS_SWARM	PV346502	PRJNA1238238	SAMN47463272
27-143739	27143739	Anas superciliosa superciliosa	Grey Duck	Female	Juvenile	New Zealand	SOUTH	SOU	-46.2	168.322	2015	0.1184	F3-MALL	PV346515	PRJNA1238238	SAMN47463273
27-143740	27143740	Anas superciliosa superciliosa	Grey Duck	Female	Juvenile	New Zealand	SOUTH	SOU	-46.2	168.322	2015	0.0684	MALL.BACKCROSS_SWARM	PV346212	PRJNA1238238	SAMN47463274
27-143743	27143743	Anas superciliosa superciliosa	Grey Duck	Female	Juvenile	New Zealand	SOUTH	SOU	-46.2	168.322	2015	0.0041	PURE.MALL	OR089219	PRJNA980669	SAMN35641211
27-143748	27143748	Anas superciliosa superciliosa	Grey Duck	Female	Juvenile	New Zealand	SOUTH	SOU	-46.2	168.322	2015	0.0832	MALL.BACKCROSS_SWARM	Failed to Amplify	PRJNA1238238	SAMN47463275
27-143751	27143751	Anas superciliosa superciliosa	Grey Duck	Female	Juvenile	New Zealand	SOUTH	SOU	-46.2	168.322	2015	0.0226	PURE.MALL	OR089220	PRJNA980669	SAMN35641212
27-143753	27143753	Anas superciliosa superciliosa	Grey Duck	Female	Juvenile	New Zealand	SOUTH	SOU	-46.2	168.322	2015	0.1269	F3-MALL	PV346516	PRJNA1238238	SAMN47463276
